# Supplementary material for: Pulmonary toxicity and lung tumorigenic potential of surrogate metal oxides in gas metal arc welding–stainless steel fume: Iron as a primary mediator versus chromium and nickel
Source: PLoS One. 2018 Dec 26;13(12):e0209413. doi: 10.1371/journal.pone.0209413 (PMC6306264; doi:10.1371/journal.pone.0209413)
Supplement: S1 Table — (XLSX) [file pone.0209413.s001.xlsx]

## Sheet:  24hr 
Experiment: Blocks 1-4, 24 hr lavage
Animal ID	Exposure	LDH (U/L)				Fold Change	Hemocytometer (Trypan Blue) by	Fold Change	Square count
C1	PBS	75					55000		11
C2	PBS	71					110000		22
C65	PBS	87					125000		25
C66	PBS	69					110000		22
C129	PBS	66					245000		49
C130	PBS	76					345000		69
C193	PBS	71					140000		28
C194	PBS	89					95000		19
Mean		75.5					153125
SE		2.952					33526.9
C3	Ni low	78				1.03311	105000	0.685714	21
C4	Ni low	77				1.01987	225000	1.46939	45
C67	Ni low	77				1.01987	220000	1.43673	44
C68	Ni low	72				0.953642	195000	1.27347	39
C131	Ni low	70				0.927152	200000	1.30612	40
C195	Ni low	81				1.07285	280000	1.82857	56
C196	Ni low	90				1.19205	280000	1.82857	56
C132	Ni low	102				1.35099	445000	2.90612	89
Mean		77.8571	3.12204		103.122	1.03122	215000	1.40408
SE		2.46334			3.2627	0.032627	22519.8	0.147068
C5	Ni high	106				1.40397	220000	1.43673	44
C6	Ni high	77				1.01987	180000	1.17551	36
C69	Ni high	80				1.0596	230000	1.50204	46
C70	Ni high	94				1.24503	185000	1.20816	37
C133	Ni high						270000	1.76327	54
C134	Ni high	80				1.0596	365000	2.38367	73
C197	Ni high	93				1.23179	240000	1.56735	48
C198	Ni high	82				1.08609	140000	0.914286	28
Mean		87.4286			115.799	1.15799	228750	1.49388
SE		3.98722			5.28109	0.0528109	24141.5	0.157659
C7	Cr low	168				2.22517	840000	5.48571	168
C8	Cr low	139				1.84106	425000	2.77551	85
C71	Cr low	176				2.33113	690000	4.50612	138
C72	Cr low	123				1.62914	550000	3.59184	110
C135	Cr low	136				1.80132	265000	1.73061	53
C136	Cr low	172				2.27815	170000	1.1102	34
C199	Cr low	119				1.57616	220000	1.43673	44
C200	Cr low	125				1.65563	395000	2.57959	79
			ss summation
Mean		144.75	91.7219		191.722	1.91722	444375	2.90204
SE		8.34041			11.0469	0.110469	83304.7	0.544031
C9	Cr high	145				1.92053	280000	1.82857	56
C10	Cr high	196				2.59603	490000	3.2	98
C73	Cr high	174				2.30464	510000	3.33061	102
C74	Cr high	221				2.92715	585000	3.82041	117
C137	Cr high	234				3.09934	805000	5.25714	161
C138	Cr high	182				2.4106	540000	3.52653	108
C201	Cr high	171				2.2649	560000	3.65714	112
C202	Cr high	184				2.43709	420000	2.74286	84
Mean		188.375			249.503	2.49503	523750	3.42041
SE		10.048			13.3086	0.133086	52769.3	0.344616
C11	GMA-SS	182				2.4106	1075000	7.02041	215
C12	GMA-SS	144				1.90728	605000	3.95102	121
C75	GMA-SS	170				2.25166	1500000	9.79592	300
C76	GMA-SS	184				2.43709	970000	6.33469	194
C139	GMA-SS	138				1.82781	340000	2.22041	68
C140	GMA-SS	115				1.52318	635000	4.14694	127
C203	GMA-SS	138				1.82781	605000	3.95102	121
C204	GMA-SS	142				1.88079	745000	4.86531	149
Mean		151.625	257.947	18.432	200.828	2.00828	809375	5.28571
SE	168.887	8.63121	100.828		11.4321	0.114321	127596	0.83328
C13	Fe low	133				1.76159	225000	1.46939	45
C14	Fe low	129				1.70861	350000	2.28571	70
C77	Fe low	112				1.48344	220000	1.43673	44
C78	Fe low	127				1.68212	485000	3.16735	97
C141	Fe low	113				1.49669	520000	3.39592	104
C205	Fe low	128				1.69536	555000	3.62449	111
C206	Fe low	120				1.5894	505000	3.29796	101
C142	Fe low	304							236 (10 fold dilution)
Mean		123.143	63.1031		163.103	1.63103	408571	2.66822
SE		3.11241			4.12239	0.0412239	53826.4	0.351519
C15	Fe high	159				2.10596	760000	4.96327	152
C16	Fe high	154				2.03974	530000	3.46122	106
C79	Fe high	143				1.89404	650000	4.2449	130
C80	Fe high	152				2.01325	445000	2.90612	89
C143	Fe high	154				2.03974	630000	4.11429	126
C144	Fe high	191				2.5298	565000	3.6898	113
C207	Fe high	180				2.38411	560000	3.65714	112
C208	Fe high	139				1.84106	300000	1.95918	60
Mean		159			210.596	2.10596	555000	3.62449
SE		6.29626			8.33941	0.0833941	49017.1	0.320112
	many dead cells
	missing data
	sick animal, data not included

## Sheet: 7 day
Experiment: Blocks 1-4, 7 day sac
Animal ID	Exposure	LDH (U/L)				Fold Change	Hemocytometer (Trypan Blue) by	Fold Change	Square count
C17	PBS	79					395000		79
C18	PBS	73					315000		63
C81	PBS	68					215000		43
C82	PBS	78					250000		50
C145	PBS	75					345000		69
C146	PBS	67					485000		97
C209	PBS	72					160000		32
C210	PBS	60					300000		60
Mean		71.5					308125
SE		2.22807					36424.3
C19	Ni low	88				1.23077	265000	0.860041	53
C20	Ni low	70				0.979021	465000	1.50913	93
C83	Ni low	83				1.16084	205000	0.665314	41
C84	Ni low	81				1.13287	405000	1.3144	81
C147	Ni low	68				0.951049	215000	0.697769	43
C148	Ni low	71				0.993007	320000	1.03854	64
C211	Ni low	76				1.06294	305000	0.989858	61
C212	Ni low	70				0.979021	265000	0.860041	53
Mean		75.875	6.11888		106.119	1.06119	305625	0.991886
SE		2.60108			3.63788	0.0363788	31938	0.103653
C21	Ni high	86				1.2028	235000	0.762677	47
C22	Ni high	84				1.17483	305000	0.989858	61
C85	Ni high	84				1.17483	445000	1.44422	89
C86	Ni high	80				1.11888	295000	0.957404	59
C149	Ni high	77				1.07692	360000	1.16836	72
C150	Ni high	78				1.09091	240000	0.778905	48
C213	Ni high	83				1.16084	490000	1.59026	98
C214	Ni high	79				1.1049	225000	0.730223	45
Mean		81.375			113.811	1.13811	324375	1.05274
SE		1.16401			1.62798	0.0162798	35221.7	0.11431
C23	Cr low	72				1.00699	180000	0.584178	36
C24	Cr low	73				1.02098	235000	0.762677	47
C87	Cr low	80				1.11888	235000	0.762677	47
C88	Cr low	83				1.16084	190000	0.616633	38
C151	Cr low	87				1.21678	325000	1.05477	65
C152	Cr low	76				1.06294	365000	1.18458	73
C215	Cr low	90				1.25874	270000	0.876268	54
C216	Cr low	73				1.02098	310000	1.00609	62
Mean		79.25	10.8392		110.839	1.10839	263750	0.855984
SE		2.43303			3.40284	0.0340284	23256.1	0.0754763
C25	Cr high	108				1.51049	405000	1.3144	81
C26	Cr high	130				1.81818	645000	2.09331	129
C89	Cr high	117				1.63636	225000	0.730223	45
C90	Cr high	111				1.55245	300000	0.973631	60
C153	Cr high	136				1.9021	905000	2.93712	181
C154	Cr high	104				1.45455	325000	1.05477	65
C217	Cr high	130				1.81818	385000	1.24949	77
C218	Cr high	89				1.24476	340000	1.10345	68
Mean		115.625			161.713	1.61713	441250	1.43205
SE		5.59636			7.82707	0.0782707	79230.4	0.257137
C27	GMA-SS	480				6.71329	785000	2.54767	157
C28	GMA-SS	332				4.64336	875000	2.83976	175
C91	GMA-SS	295				4.12587	810000	2.6288	162
C92	GMA-SS	265				3.70629	620000	2.01217	124
C155	GMA-SS	383				5.35664	525000	1.70385	105
C156	GMA-SS	334				4.67133	1315000	4.26775	263
C219	GMA-SS	431				6.02797	1000000	3.24544	200
C220	GMA-SS	228				3.18881	815000	2.64503	163
Mean		343.5	95.6294	18.3437	480.42	4.8042	843125	2.73631
SE		29.8586	380.42		41.7603	0.417603	84994.4	0.275844
C29	Fe low	142				1.98601	780000	2.53144	156
C30	Fe low	107				1.4965	420000	1.36308	84
C93	Fe low	105				1.46853	405000	1.3144	81
C94	Fe low	108				1.51049	360000	1.16836	72
C157	Fe low	111				1.55245	640000	2.07708	128
C158	Fe low	135				1.88811	545000	1.76876	109
C221	Fe low	163				2.27972	570000	1.8499	114
C222	Fe low	151				2.11189	430000	1.39554	86
Mean		127.75	78.6713		178.671	1.78671	518750	1.68357
SE		8.08161			11.303	0.11303	50362.5	0.163448
C31	Fe high	225				3.14685	825000	2.67748	165
C32	Fe high	149				2.08392	570000	1.8499	114
C95	Fe high	206				2.88112	810000	2.6288	162
C96	Fe high	149				2.08392	435000	1.41176	87
C159	Fe high	156				2.18182	765000	2.48276	153
C160	Fe high	195				2.72727	540000	1.75254	108
C223	Fe high	165				2.30769	555000	1.80122	111
C224	Fe high	203				2.83916	530000	1.72008	106
Mean		181			253.147	2.53147	628750	2.04057
SE		10.4966			14.6806	0.146806	52438.3	0.170185

## Sheet: 28 day
Experiment: Blocks 1-4, 28 day sac
Animal ID	Exposure	LDH (U/L)				Fold Change	Hemocytometer (Trypan Blue) by	Fold Change	Square count
C33	PBS	51					175000		35
C34	PBS	75					210000		42
C97	PBS	76					190000		38
C98	PBS	69					230000		46
C161	PBS	73					225000		45
C162	PBS	70					200000		40
C225	PBS	63					165000		33
C226	PBS	75					320000		64
Mean		69					214375
SE		2.98209					17072.3
C35	Ni low	68				0.985507	190000	0.886297	38
C36	Ni low	68				0.985507	190000	0.886297	38
C99	Ni low	57				0.826087	245000	1.14286	49
C100	Ni low	60				0.869565	265000	1.23615	53
C163	Ni low	73				1.05797	230000	1.07289	46
C164	Ni low	79				1.14493	265000	1.23615	53
C227	Ni low	68				0.985507	230000	1.07289	46
C228	Ni low	73				1.05797	270000	1.25948	54
Mean		68.25	-1.08696		98.913	0.98913	235625	1.09913
SE		2.51957			3.65155	0.0365155	11356.1	0.0529733
C37	Ni high	75				1.08696	195000	0.909621	39
C38	Ni high	72				1.04348	200000	0.932945	40
C101	Ni high	79				1.14493	345000	1.60933	69
C102	Ni high	76				1.10145	165000	0.769679	33
C165	Ni high	80				1.15942	310000	1.44606	62
C166	Ni high	80				1.15942	310000	1.44606	62
C229	Ni high	85				1.23188	465000	2.1691	93
C230	Ni high	81				1.17391	195000	0.909621	39
Mean		0.933333			113.768	1.13768	273125	1.27405
SE		1.42678			2.0678	0.020678	36338.4	0.169509
C39	Cr low	70				1.01449	255000	1.1895	51
C40	Cr low	66				0.956522	150000	0.699708	30
C103	Cr low	76				1.10145	180000	0.83965	36
C104	Cr low	75				1.08696	150000	0.699708	30
C167	Cr low	94				1.36232	240000	1.11953	48
C168	Cr low	78				1.13043	340000	1.58601	68
C231	Cr low	78				1.13043	570000	2.65889	114
C232	Cr low	66				0.956522	555000	2.58892	111
Mean		75.375	9.23913		109.239	1.09239	305000	1.42274
SE		3.17882			4.60699	0.0460699	60407.8	0.281786
C41	Cr high	80				1.15942	235000	1.09621	47
C42	Cr high	77				1.11594	175000	0.816327	35
C105	Cr high	73				1.05797	220000	1.02624	44
C106	Cr high	66				0.956522	325000	1.51603	65
C169	Cr high	76				1.10145	275000	1.2828	55
C170	Cr high	78				1.13043	390000	1.81924	78
C233	Cr high	92				1.33333	420000	1.95918	84
C234	Cr high	86				1.24638	530000	2.4723	106
Mean		78.5			113.768	1.13768	321250	1.49854
SE		2.79029			4.0439	0.040439	42106.9	0.196417
C43	GMA-SS	147				2.13043	1830000	8.53644	366
C44	GMA-SS						1075000	5.01458	215
C107	GMA-SS	99				1.43478	710000	3.31195	142
C108	GMA-SS	254				3.68116	1465000	6.83382	293
C171	GMA-SS	108				1.56522	420000	1.95918	84
C172	GMA-SS	216				3.13043	1800000	8.3965	360
C235	GMA-SS	189				2.73913	2500000	11.6618	500
C236	GMA-SS	145				2.10145	1450000	6.76385	290
Mean		165.429	42.3913	13.7681	239.752	2.39752	1406250	6.55977
SE		21.5062	139.752		31.1684	0.311684	235411	1.09813
C45	Fe low	100				1.44928	280000	1.30612	56
C46	Fe low	77				1.11594	220000	1.02624	44
C109	Fe low	90				1.30435	430000	2.00583	86
C110	Fe low	92				1.33333	465000	2.1691	93
C173	Fe low	95				1.37681	535000	2.49563	107
C174	Fe low	79				1.14493	635000	2.9621	127
C237	Fe low	107				1.55072	555000	2.58892	111
C238	Fe low	101				1.46377	645000	3.00875	129
Mean		92.625	34.2391		134.239	1.34239	470625	2.19534
SE		3.71742			5.50961	0.0550961	55019.8	0.247175
C47	Fe high	102				1.47826	585000	2.72886	117
C48	Fe high	121				1.75362	1200000	5.59767	240
C111	Fe high	92				1.33333	645000	3.00875	129
C112	Fe high	105				1.52174	410000	1.91254	82
C175	Fe high	115				1.66667	640000	2.98542	128
C176	Fe high	120				1.73913	870000	4.05831	174
C239	Fe high	98				1.42029	650000	3.03207	130
C240	Fe high	115				1.66667	750000	3.49854	150
Mean		108.5			157.246	1.57246	718750	3.35277
SE		3.80319			5.51188	0.0551188	82919.7	0.386797
T-test
	LDH
	Hemocytometer
	Irregular value of 21 U/L so not included

## Sheet: 84 day
Experiment: Blocks 1-4, 84 day sac
Animal ID	Exposure	LDH (U/L)				Fold Change	Hemocytometer (Trypan Blue) by	Fold Change	Square count
C49	PBS	83					295000		59
C50	PBS	66					315000		63
C113	PBS	70					530000		106
C114	PBS	81					280000		56
C177	PBS	74					125000		25
C178	PBS	84					155000		31
C241	PBS	81					275000		55
C242	PBS	76					355000		71
Mean		76.875					291250
SE		2.30246					43963.8
C51	Ni low	75				0.97561	475000	1.6309	95
C52	Ni low	72				0.936585	460000	1.5794	92
C115	Ni low	80				1.04065	330000	1.13305	66
C116	Ni low	73				0.949593	265000	0.909871	53
C179	Ni low	64				0.83252	145000	0.497854	29
C180	Ni low	58				0.754472	255000	0.875536	51
C243	Ni low	74				0.962602	240000	0.824034	48
C244	Ni low	72				0.936585	205000	0.703863	41
Mean		71	-7.64228		92.3577	0.923577	296875	1.01931
SE		2.42752			3.15775	0.0315775	41607.6	0.142859
C53	Ni high	72				0.936585	540000	1.85408	108
C54	Ni high	66				0.858537	610000	2.09442	122
C117	Ni high	71				0.923577	305000	1.04721	61
C118	Ni high	70				0.910569	200000	0.686695	40
C181	Ni high	70				0.910569	310000	1.06438	62
C182	Ni high	71				0.923577	305000	1.04721	61
C245	Ni high	75				0.97561	245000	0.841202	49
C246	Ni high	79				1.02764	295000	1.01288	59
Mean		71.75			93.3333	0.933333	351250	1.20601
SE		1.35949			1.76844	0.0176844	51040.5	0.175246
C55	Cr low	91				1.18374	405000	1.39056	81
C56	Cr low	79				1.02764	450000	1.54506	90
C119	Cr low	79				1.02764	535000	1.83691	107
C120	Cr low	67				0.871545	210000	0.72103	42
C183	Cr low	62				0.806504	205000	0.703863	41
C184	Cr low	69				0.897561	165000	0.566524	33
C247	Cr low	80				1.04065	325000	1.11588	65
C248	Cr low	75				0.97561	470000	1.61373	94
Mean		75.25	-2.11382		97.8862	0.978862	345625	1.1867
SE		3.22241			4.19175	0.0419175	49456.3	0.169807
C57	Cr high	57				0.741463	500000	1.71674	100
C58	Cr high	82				1.06667	410000	1.40773	82
C121	Cr high	77				1.00163	390000	1.33906	78
C122	Cr high	79				1.02764	370000	1.27039	74
C185	Cr high	69				0.897561	325000	1.11588	65
C186	Cr high	85				1.10569	260000	0.892704	52
C249	Cr high	80				1.04065	375000	1.28755	75
C250	Cr high	95				1.23577	520000	1.78541	104
Mean		78			101.463	1.01463	393750	1.35193
SE		3.96863			5.16244	0.0516244	30189.1	0.103654
C59	GMA-SS	113				1.46992	695000	2.38627	139
C60	GMA-SS	125				1.62602	670000	2.30043	134
C123	GMA-SS	115				1.49593	610000	2.09442	122
C124	GMA-SS	115				1.49593	520000	1.78541	104
C187	GMA-SS	98				1.2748	335000	1.15021	67
C188	GMA-SS	96				1.24878	230000	0.7897	46
C251	GMA-SS	121				1.57398	450000	1.54506	90
C252	GMA-SS	122				1.58699	355000	1.21888	71
Mean		113.125	3.73984	10.2347	147.154	1.47154	483125	1.6588
SE		3.80525	47.1545		4.94992	0.0494992	59880.4	0.205598
C61	Fe low	86				1.1187	520000	1.78541	104
C62	Fe low	88				1.14472	465000	1.59657	93
C125	Fe low	81				1.05366	590000	2.02575	118
C126	Fe low	84				1.09268	435000	1.49356	87
C189	Fe low	79				1.02764	220000	0.755365	44
C190	Fe low	88				1.14472	475000	1.6309	95
C253	Fe low	95				1.23577	345000	1.18455	69
C254	Fe low	97				1.26179	610000	2.09442	122
Mean		87.25	13.4959		113.496	1.13496	457500	1.57082
SE		2.21803			2.88524	0.0288524	45247.3	0.155356
C63	Fe high	91				1.18374	605000	2.07725	121
C64	Fe high	114				1.48293	800000	2.74678	160
C127	Fe high	121				1.57398	835000	2.86695	167
C128	Fe high	106				1.37886	545000	1.87124	109
C191	Fe high	102				1.32683	580000	1.99142	116
C192	Fe high	104				1.35285	625000	2.14592	125
C255	Fe high	121				1.57398	350000	1.20172	70
C256	Fe high	109				1.41789	460000	1.5794	92
Mean		108.5			141.138	1.41138	600000	2.06009
SE		3.5807			4.65782	0.0465782	56914.7	0.195415
T-test
0.603845	LDH
0.927278	Hemocytometer

## Sheet: 24 hr cell diff
Animal ID	Treatment	Macs/Mono	Neutrophil	Lymphs	Eosinophils	Total	%Mac/Mon	%Neutrophil	%Lymphs	%Eos	Hemocytometer	Total AM	Total Neutrophil	Total Lymph	Total Eosins	fold change
C1	PBS	249	1	0	0	250	99.6	0.4	0	0	55000	54780	220	0	0
C2	PBS	315	3	2	1	321	98.1308	0.934579	0.623053	0.311526	110000	107944	1028.04	685.358	342.679
C65	PBS	312	0	0	0	312	100	0	0	0	125000	125000	0	0	0
C66	PBS	297	3	0	0	300	99	1	0	0	110000	108900	1100	0	0
C129	PBS	300	0	0	0	300	100	0	0	0	245000	245000	0	0	0
C130	PBS	300	0	0	0	300	100	0	0	0	345000	345000	0	0	0
C193	PBS	298	2	0	0	300	99.3333	0.666667	0	0	140000	139067	933.333	0	0
C194	PBS	247	3	0	0	250	98.8	1.2	0	0	95000	93860	1140	0	0
						Mean=	99.358	0.525156	0.0778816	0.0389408	153125	152444	552.671	85.6698	42.8349
						StEr=	0.240576	0.174825	0.0778816	0.0389408	33526.9	33653.5	190.975	85.6698	42.8349
C3	Ni low	271	0	0	2	273	99.2674	0	0	0.732601	105000	104231	0	0	769.231	17.958
C4	Ni low	300	0	0	0	300	100	0	0	0	225000	225000	0	0	0	0
C67	Ni low	297	3	0	0	300	99	1	0	0	220000	217800	2200	0	0	0
C68	Ni low	240	23	0	4	267	89.8876	8.61423	0	1.49813	195000	175281	16797.8	0	2921.35	68.2002
C131	Ni low	213	1	0	1	215	99.0698	0.465116	0	0.465116	200000	198140	930.233	0	930.233	21.7167
C195	Ni low	300	3	1	4	308	97.4026	0.974026	0.324675	1.2987	280000	272727	2727.27	909.091	3636.36	84.8926
C196	Ni low	260	51	0	24	335	77.6119	15.2239	0	7.16418	280000	217313	42626.9	0	20059.7	468.303
						Mean=	94.6056	3.75389	0.0463822	1.5941	215000	201499	9326.02	129.87	4045.27	94.4386
						StEr=	3.12036	2.23338	0.0463822	0.953956	22519.8	19701	5983.18	129.87	2721.42	63.5327
C132	Ni low	225	45	0	31	301	74.7508	14.9502	0	10.299	445000	332641	66528.2	0	45830.6	1069.94
C5	Ni high	383	20	2	4	409	93.643	4.88998	0.488998	0.977995	220000	206015	10757.9	1075.79	2151.59	50.2298
C6	Ni high	287	18	2	5	312	91.9872	5.76923	0.641026	1.60256	180000	165577	10384.6	1153.85	2884.62	67.3427
C69	Ni high	286	16	1	13	316	90.5063	5.06329	0.316456	4.11392	230000	208165	11645.6	727.848	9462.03	220.895
C70	Ni high	292	8	0	0	300	97.3333	2.66667	0	0	185000	180067	4933.33	0	0	0
C133	Ni high	369	5	0	8	382	96.5969	1.3089	0	2.09424	270000	260812	3534.03	0	5654.45	132.006
C134	Ni high	326	1	0	8	335	97.3134	0.298507	0	2.38806	365000	355194	1089.55	0	8716.42	203.489
C197	Ni high	287	7	0	9	303	94.7195	2.31023	0	2.9703	240000	227327	5544.55	0	7128.71	166.423
C198	Ni high	240	44	0	4	288	83.3333	15.2778	0	1.38889	140000	116667	21388.9	0	1944.44	45.3939
						Mean=	93.1791	4.69807	0.18081	1.942	228750	214978	8659.81	369.686	4742.78	110.722
						StEr=	1.65897	1.65788	0.0934114	0.445586	24141.5	25130	2257.9	185.411	1232.57	28.7749
C7	Cr low	243	33	1	24	301	80.7309	10.9635	0.332226	7.97342	840000	678140	92093	2790.7	66976.7	1563.6
C8	Cr low	210	69	0	21	300	70	23	0	7	425000	297500	97750	0	29750	694.527
C71	Cr low	249	97	0	9	355	70.1408	27.3239	0	2.53521	690000	483972	188535	0	17493	408.381
C72	Cr low	325	45	0	3	373	87.1314	12.0643	0	0.80429	550000	479223	66353.9	0	4423.59	103.271
C135	Cr low	256	16	0	38	310	82.5806	5.16129	0	12.2581	265000	218839	13677.4	0	32483.9	758.351
C136	Cr low	256	38	0	21	315	81.2698	12.0635	0	6.66667	170000	138159	20507.9	0	11333.3	264.582
C199	Cr low	240	44	0	4	288	83.3333	15.2778	0	1.38889	220000	183333	33611.1	0	3055.56	71.3333
C200	Cr low	273	25	0	14	312	87.5	8.01282	0	4.48718	395000	345625	31650.6	0	17724.4	413.783
						Mean=	80.3359	14.2334	0.0415282	5.38922	444375	353099	68022.4	348.837	22905.1	534.729
						StEr=	2.40284	2.64038	0.0415282	1.36322	83304.7	64763.1	20575.3	348.837	7327.2	171.057
C9	Cr high	268	46	0	1	315	85.0794	14.6032	0	0.31746	280000	238222	40888.9	0	888.889	20.7515
C10	Cr high	291	34	0	12	337	86.3501	10.089	0	3.56083	490000	423116	49436.2	0	17448.1	407.333
C73	Cr high	143	127	0	29	299	47.8261	42.4749	0	9.699	510000	243913	216622	0	49464.9	1154.78
C74	Cr high	218	33	0	47	298	73.1544	11.0738	0	15.7718	585000	427953	64781.9	0	92265.1	2153.97
C137	Cr high	141	107	0	59	307	45.9283	34.8534	0	19.2182	805000	369723	280570	0	154707	3611.7
C138	Cr high	249	33	0	25	307	81.1075	10.7492	0	8.14332	540000	437980	58045.6	0	43973.9	1026.59
C201	Cr high	183	58	0	65	306	59.8039	18.9542	0	21.2418	560000	334902	106144	0	118954	2777.04
C202	Cr high	194	70	0	36	300	64.6667	23.3333	0	12	420000	271600	98000	0	50400	1176.61
						Mean=	67.9895	20.7664	0	11.2441	523750	343426	114311	0	66012.7	1541.1
						StEr=	5.66827	4.28006	0	2.58788	52769.3	29679.7	30955.3	0	18401.1	429.581
C11	GMA-SS	54	247	0	6	307	17.5896	80.456	0	1.9544	1075000	189088	864902	0	21009.8	490.483
C12	GMA-SS	91	211	0	7	309	29.4498	68.2848	0	2.26537	605000	178172	413123	0	13705.5	319.961
C75	GMA-SS	38	233	0	44	315	12.0635	73.9683	0	13.9683	1500000	180952	1.10952e+06	0	209524	4891.43
C76	GMA-SS	47	228	0	33	308	15.2597	74.026	0	10.7143	970000	148019	718052	0	103929	2426.26
C139	GMA-SS	119	141	0	47	307	38.7622	45.9283	0	15.3094	340000	131792	156156	0	52052.1	1215.18
C140	GMA-SS	109	154	0	41	304	35.8553	50.6579	0	13.4868	635000	227681	321678	0	85641.4	1999.34
C203	GMA-SS	92	192	0	35	319	28.8401	60.1881	0	10.9718	605000	174483	364138	0	66379.3	1549.66
C204	GMA-SS	68	159	0	81	308	22.0779	51.6234	0	26.2987	745000	164481	384594	0	195925	4573.97
						Mean=	24.9873	63.1416	0	11.8711	809375	174333	541521	0	93520.7	2183.28
						StEr=	3.45238	4.54238	0	2.73778	127596	10107.9	114000	0	26117.3	609.721
C13	Fe low	278	55	0	2	335	82.9851	16.4179	0	0.597015	225000	186716	36940.3	0	1343.28	31.3596
C14	Fe low	245	53	0	2	300	81.6667	17.6667	0	0.666667	350000	285833	61833.3	0	2333.33	54.4727
C77	Fe low	276	16	0	20	312	88.4615	5.12821	0	6.41026	220000	194615	11282.1	0	14102.6	329.231
C78	Fe low	278	10	0	13	301	92.3588	3.32226	0	4.31894	485000	447940	16113	0	20946.8	489.014
C141	Fe low	213	75	0	15	303	70.297	24.7525	0	4.9505	520000	365545	128713	0	25742.6	600.972
C205	Fe low	224	62	0	24	310	72.2581	20	0	7.74194	555000	401032	111000	0	42967.7	1003.1
C206	Fe low	154	144	0	2	300	51.3333	48	0	0.666667	505000	259233	242400	0	3366.67	78.5964
						Mean=	77.0515	19.3268	0	3.62171	408571	305845	86897.4	0	15829	369.535
						StEr=	5.23503	5.60826	0	1.12987	53826.4	38406.5	31000.2	0	5796.64	135.325
C15	Fe high	165	35	0	0	200	82.5	17.5	0	0	760000	627000	133000	0	0	0
C16	Fe high	299	70	0	1	370	80.8108	18.9189	0	0.27027	530000	428297	100270	0	1432.43	33.4408
C79	Fe high	171	168	0	0	339	50.4425	49.5575	0	0	650000	327876	322124	0	0	0
C80	Fe high	197	76	0	37	310	63.5484	24.5161	0	11.9355	445000	282790	109097	0	53112.9	1239.94
C143	Fe high	128	157	0	19	304	42.1053	51.6447	0	6.25	630000	265263	325362	0	39375	919.227
C144	Fe high	169	126	0	40	335	50.4478	37.6119	0	11.9403	565000	285030	212507	0	67462.7	1574.95
C207	Fe high	135	141	0	30	306	44.1176	46.0784	0	9.80392	560000	247059	258039	0	54902	1281.71
C208	Fe high	90	200	0	10	300	30	66.6667	0	3.33333	300000	90000	200000	0	10000	233.455
						Mean=	55.4965	39.0618	0	5.44166	555000	319164	207550	0	28285.6	660.341
						StEr=	6.60728	6.21645	0	1.86364	49017.1	55074.3	31734.7	0	10034.1	234.25
	HUGE neutrophil clump (~70)

## Sheet: 7 d cell diff
Animal ID	Treatment	Macs/Mono	Neutrophil	Lymphs	Eosinophils	Total	%Mac/Mon	%Neutrophil	%Lymphs	%Eos	Hemocytometer	Total AM	Total Neutrophil	Total Lymph	Total Eosins
C17	PBS	299	1	0	0	300	99.6667	0.333333	0	0	395000	393683	1316.67	0	0
C18	PBS	300	0	0	0	300	100	0	0	0	315000	315000	0	0	0
C81	PBS	300	0	0	0	300	100	0	0	0	215000	215000	0	0	0
C82	PBS	300	0	0	0	300	100	0	0	0	250000	250000	0	0	0
C145	PBS	300	0	0	0	300	100	0	0	0	345000	345000	0	0	0
C146	PBS	300	0	0	0	300	100	0	0	0	485000	485000	0	0	0
C209	PBS	300	0	0	0	300	100	0	0	0	160000	160000	0	0	0
C210	PBS	300	0	0	0	300	100	0	0	0	300000	300000	0	0	0
						Mean=	99.9583	0.0416667	0	0	308125	307960	164.583	0	0
						StEr=	0.0416667	0.0416667	0	0	36424.3	36368.6	164.583	0	0
C19	Ni low	298	2	0	0	300	99.3333	0.666667	0	0	265000	263233	1766.67	0	0
C20	Ni low	297	3	0	0	300	99	1	0	0	465000	460350	4650	0	0
C83	Ni low	298	1	1	0	300	99.3333	0.333333	0.333333	0	205000	203633	683.333	683.333	0
C84	Ni low	299	1	0	0	300	99.6667	0.333333	0	0	405000	403650	1350	0	0
C147	Ni low	328	1	0	1	330	99.3939	0.30303	0	0.30303	215000	213697	651.515	0	651.515
C148	Ni low	298	2	0	0	300	99.3333	0.666667	0	0	320000	317867	2133.33	0	0
C211	Ni low	300	0	0	0	300	100	0	0	0	305000	305000	0	0	0
C212	Ni low	300	0	0	0	300	100	0	0	0	265000	265000	0	0	0
						Mean=	99.5076	0.412879	0.0416667	0.0378788	305625	304054	1404.36	85.4167	81.4394
						StEr=	0.124778	0.122415	0.0416667	0.0378788	31938	31617.1	538.366	85.4167	81.4394
C21	Ni high	289	10	1	1	301	96.0133	3.32226	0.332226	0.332226	235000	225631	7807.31	780.731	780.731
C22	Ni high	284	16	0	0	300	94.6667	5.33333	0	0	305000	288733	16266.7	0	0
C85	Ni high	296	4	0	0	300	98.6667	1.33333	0	0	445000	439067	5933.33	0	0
C86	Ni high	297	9	0	17	323	91.9505	2.78638	0	5.26316	295000	271254	8219.81	0	15526.3
C149	Ni high	293	4	0	3	300	97.6667	1.33333	0	1	360000	351600	4800	0	3600
C150	Ni high	296	2	0	2	300	98.6667	0.666667	0	0.666667	240000	236800	1600	0	1600
C213	Ni high	315	4	0	7	326	96.6258	1.22699	0	2.14724	490000	473466	6012.27	0	10521.5
C214	Ni high	301	5	0	10	316	95.2532	1.58228	0	3.16456	225000	214320	3560.13	0	7120.25
						Mean=	96.1887	2.19807	0.0415282	1.57173	324375	312609	6774.94	97.5914	4893.6
						StEr=	0.800014	0.544497	0.0415282	0.656261	35221.7	35010.2	1555.82	97.5914	2013.42
C23	Cr low	235	7	0	8	250	94	2.8	0	3.2	180000	169200	5040	0	5760
C24	Cr low	282	15	1	2	300	94	5	0.333333	0.666667	235000	220900	11750	783.333	1566.67
C87	Cr low	296	4	0	0	300	98.6667	1.33333	0	0	235000	231867	3133.33	0	0
C88	Cr low	294	6	0	0	300	98	2	0	0	190000	186200	3800	0	0
C151	Cr low	308	8	0	2	318	96.8553	2.51572	0	0.628931	325000	314780	8176.1	0	2044.03
C152	Cr low	338	6	0	4	348	97.1264	1.72414	0	1.14943	365000	354511	6293.1	0	4195.4
C215	Cr low	400	4	0	4	408	98.0392	0.980392	0	0.980392	270000	264706	2647.06	0	2647.06
C216	Cr low	281	3	0	17	301	93.3555	0.996678	0	5.64784	310000	289402	3089.7	0	17508.3
						Mean=	96.2554	2.16878	0.0416667	1.53416	263750	253946	5491.16	97.9167	4215.18
						StEr=	0.752871	0.467609	0.0416667	0.687014	23256.1	22574.5	1114.07	97.9167	2021.39
C25	Cr high	319	26	2	2	349	91.404	7.44986	0.573066	0.573066	405000	370186	30171.9	2320.92	2320.92
C26	Cr high	286	41	0	0	327	87.4618	12.5382	0	0	645000	564128	80871.6	0	0
C89	Cr high	292	7	0	10	309	94.4984	2.26537	0	3.23625	225000	212621	5097.09	0	7281.55
C90	Cr high	284	3	0	13	300	94.6667	1	0	4.33333	300000	284000	3000	0	13000
C153	Cr high	283	5	0	13	301	94.0199	1.66113	0	4.31894	905000	850880	15033.2	0	39086.4
C154	Cr high	329	12	0	3	344	95.6395	3.48837	0	0.872093	325000	310828	11337.2	0	2834.3
C217	Cr high	318	2	0	14	334	95.2096	0.598802	0	4.19162	385000	366557	2305.39	0	16137.7
C218	Cr high	306	11	0	14	331	92.4471	3.32326	0	4.22961	340000	314320	11299.1	0	14380.7
						Mean=	93.1684	4.04063	0.0716332	2.71936	441250	409190	19889.4	290.115	11880.2
						StEr=	0.956282	1.43026	0.0716332	0.672057	79230.4	72631.9	9266.23	290.115	4434.65
C27	GMA-SS	172	140	0	0	312	55.1282	44.8718	0	0	785000	432756	352244	0	0
C28	GMA-SS	197	112	0	0	309	63.754	36.246	0	0	875000	557848	317152	0	0
C91	GMA-SS	234	65	0	6	305	76.7213	21.3115	0	1.96721	810000	621443	172623	0	15934.4
C92	GMA-SS	227	88	0	0	315	72.0635	27.9365	0	0	620000	446794	173206	0	0
C155	GMA-SS	268	64	0	2	334	80.2395	19.1617	0	0.598802	525000	421257	100599	0	3143.71
C156	GMA-SS	210	95	0	0	305	68.8525	31.1475	0	0	1315000	905410	409590	0	0
C219	GMA-SS	232	71	2	0	305	76.0656	23.2787	0.655738	0	1000000	760656	232787	6557.38	0
C220	GMA-SS	284	73	0	1	358	79.3296	20.3911	0	0.27933	815000	646536	166187	0	2276.54
						Mean=	71.5193	28.0431	0.0819672	0.355668	843125	599087	240548	819.672	2669.33
						StEr=	3.05061	3.17802	0.0819672	0.24255	84994.4		38089.1	819.672	1945.55
C29	Fe low	298	11	0	0	309	96.4401	3.55987	0	0	780000	752233	27767	0	0
C30	Fe low	297	37	0	1	335	88.6567	11.0448	0	0.298507	420000	372358	46388.1	0	1253.73
C93	Fe low	284	2	0	16	302	94.0397	0.662252	0	5.29801	405000	380861	2682.12	0	21457
C94	Fe low	206	89	0	11	306	67.3203	29.085	0	3.59477	360000	242353	104706	0	12941.2
C157	Fe low	305	47	0	3	355	85.9155	13.2394	0	0.84507	640000	549859	84732.4	0	5408.45
C158	Fe low	261	45	0	7	313	83.3866	14.377	0	2.23642	545000	454457	78354.6	0	12188.5
C221	Fe low	301	56	0	12	369	81.5718	15.1762	0	3.25203	570000	464959	86504.1	0	18536.6
C222	Fe low	260	31	0	14	305	85.2459	10.1639	0	4.59016	430000	366557	43704.9	0	19737.7
						Mean=	85.3221	12.1635	0	2.51437	518750	447955	59354.9	0	11440.4
						StEr=	3.14234	3.02673	0	0.705399	50362.5	53854.2	12263.1	0	2968.22
C31	Fe high	206	81	0	15	302	68.2119	26.8212	0	4.96689	825000	562748	221275	0	40976.8
C32	Fe high	276	34	0	16	326	84.6626	10.4294	0	4.90798	570000	482577	59447.9	0	27975.5
C95	Fe high	227	59	0	18	304	74.6711	19.4079	0	5.92105	810000	604836	157204	0	47960.5
C96	Fe high	194	94	0	13	301	64.4518	31.2292	0	4.31894	435000	280365	135847	0	18787.4
C159	Fe high	216	84	0	11	311	69.4534	27.0096	0	3.53698	765000	531318	206624	0	27057.9
C160	Fe high	151	157	0	5	313	48.2428	50.1597	0	1.59744	540000	260511	270863	0	8626.2
C223	Fe high	295	22	0	20	337	87.5371	6.52819	0	5.93472	555000	485831	36231.5	0	32937.7
C224	Fe high	245	50	0	8	303	80.8581	16.5017	0	2.64026	530000	428548	87458.7	0	13993.4
						Mean=	72.2611	23.5109	0	4.22803	628750	454592	146869	0	27289.4
						StEr=	4.49009	4.85216	0	0.546321	52438.3	44444.5	29314.3	0	4714.06

## Sheet: 28 d cell diff
Animal ID	Treatment	Macs/Mono	Neutrophils	Lymphs	Eosinophils	Total	%Mac/Mon	%Neutrophil	%Lymphs	%Eos	Hemocytometer	Total AM	Total Neutrophil	Total Lymph	Total Eosins
C33	PBS	310	0	0	1	311	99.6785	0	0	0.321543	175000	174437	0	0	562.701
C34	PBS	300	0	0	0	300	100	0	0	0	210000	210000	0	0	0
C97	PBS	300	0	0	0	300	100	0	0	0	190000	190000	0	0	0
C98	PBS	298	2	0	0	300	99.3333	0.666667	0	0	230000	228467	1533.33	0	0
C161	PBS	300	0	0	0	300	100	0	0	0	225000	225000	0	0	0
C162	PBS	300	0	0	0	300	100	0	0	0	200000	200000	0	0	0
C225	PBS	300	0	0	0	300	100	0	0	0	165000	165000	0	0	0
C226	PBS	300	0	0	0	300	100	0	0	0	320000	320000	0	0	0
						Mean=	99.8765	0.0833333	0	0.0401929	214375	214113	191.667	0	70.3376
						StEr=	0.0871948	0.0833333	0	0.0401929	17072.3	17071.5	191.667	0	70.3376
C35	Ni low	300	0	0	0	300	100	0	0	0	190000	190000	0	0	0
C36	Ni low	300	0	0	0	300	100	0	0	0	190000	190000	0	0	0
C99	Ni low	300	0	0	0	300	100	0	0	0	245000	245000	0	0	0
C100	Ni low	300	0	0	0	300	100	0	0	0	265000	265000	0	0	0
C163	Ni low	300	0	0	0	300	100	0	0	0	230000	230000	0	0	0
C164	Ni low	298	2	0	0	300	99.3333	0.666667	0	0	265000	263233	1766.67	0	0
C227	Ni low	300	0	0	0	300	100	0	0	0	230000	230000	0	0	0
C228	Ni low	300	0	0	0	300	100	0	0	0	270000	270000	0	0	0
						Mean=	99.9167	0.0833333	0	0	235625	235404	220.833	0	0
						StEr=	0.0833333	0.0833333	0	0	13112.9	11276.4	220.833	0	0
C37	Ni high	300	0	0	0	300	100	0	0	0	195000	195000	0	0	0
C38	Ni high	300	0	0	0	300	100	0	0	0	200000	200000	0	0	0
C101	Ni high	300	0	0	0	300	100	0	0	0	345000	345000	0	0	0
C102	Ni high	300	0	0	0	300	100	0	0	0	165000	165000	0	0	0
C165	Ni high	392	6	0	0	398	98.4925	1.50754	0	0	310000	305327	4673.37	0	0
C166	Ni high	301	5	0	0	306	98.366	1.63399	0	0	310000	304935	5065.36	0	0
C229	Ni high	292	2	0	3	297	98.3165	0.673401	0	1.0101	465000	457172	3131.31	0	4696.97
C230	Ni high	299	1	0	0	300	99.6667	0.333333	0	0	195000	194350	650	0	0
						Mean=	99.3552	0.518532	0	0.126263	273125	270848	1690	0	587.121
						StEr=	0.285413	0.244809	0	0.126263	41960	35454.7	789.178	0	587.121
C39	Cr low	300	1	0	0	301	99.6678	0.332226	0	0	255000	254153	847.176	0	0
C40	Cr low	300	0	0	0	300	100	0	0	0	150000	150000	0	0	0
C103	Cr low	300	0	0	0	300	100	0	0	0	180000	180000	0	0	0
C104	Cr low	300	0	0	0	300	100	0	0	0	150000	150000	0	0	0
C167	Cr low	298	2	0	0	300	99.3333	0.666667	0	0	240000	238400	1600	0	0
C168	Cr low	297	3	0	3	303	98.0198	0.990099	0	0.990099	340000	333267	3366.34	0	3366.34
C231	Cr low	299	2	0	3	304	98.3553	0.657895	0	0.986842	570000	560625	3750	0	5625
C232	Cr low	299	1	0	0	300	99.6667	0.333333	0	0	555000	553150	1850	0	0
						Mean=	99.3804	0.372527	0	0.247118	305000	302449	1426.69	0	1123.92
						StEr=	0.274532	0.131532	0	0.161777	60407.8	59516.7	531.363	0	766.105
C41	Cr high	300	0	0	0	300	100	0	0	0	235000	235000	0	0	0
C42	Cr high	300	0	0	0	300	100	0	0	0	175000	175000	0	0	0
C105	Cr high	332	10	0	0	342	97.076	2.92398	0	0	220000	213567	6432.75	0	0
C106	Cr high	300	0	0	0	300	100	0	0	0	325000	325000	0	0	0
C169	Cr high	295	7	0	0	302	97.6821	2.31788	0	0	275000	268626	6374.17	0	0
C170	Cr high	317	10	0	0	327	96.9419	3.0581	0	0	390000	378073	11926.6	0	0
C233	Cr high	319	13	0	1	333	95.7958	3.9039	0	0.3003	420000	402342	16396.4	0	1261.26
C234	Cr high	469	13	0	0	482	97.3029	2.6971	0	0	530000	515705	14294.6	0	0
						Mean=	98.0998	1.86262	0	0.0375375	321250	314164	6928.07	0	157.658
						StEr=	0.587657	0.567485	0	0.0375375	42106.9	40183.3	2365.85	0	157.658
C43	GMA-SS	300	0	0	0	300	100	0	0	0	1830000	1830000	0	0	0
C44	GMA-SS	300	0	0	0	300	100	0	0	0	1080000	1080000	0	0	0
C107	GMA-SS	298	2	0	0	300	99.3333	0.666667	0	0	710000	705267	4733.33	0	0
C108	GMA-SS	255	54	0	0	309	82.5243	17.4757	0	0	1470000	1.21311e+06	256893	0	0
C171	GMA-SS	318	15	0	0	333	95.4955	4.5045	0	0	420000	401081	18918.9	0	0
C172	GMA-SS	274	92	0	1	367	74.6594	25.0681	0	0.27248	1800000	1.34387e+06	451226	0	4904.63
C235	GMA-SS	256	45	0	0	301	85.0498	14.9502	0	0	2500000	2.12625e+06	373754	0	0
C236	GMA-SS	310	24	0	0	334	92.8144	7.18563	0	0	1450000	1.34581e+06	104192	0	0
						Mean=	91.2346	8.73135	0	0.0340599	1407500	1.25567e+06	151215	0	613.079
						StEr=	3.35081	3.32683	0	0.0340599	235309	196832	65137.3	0	613.079
C45	Fe low	318	10	0	3	331	96.0725	3.02115	0	0.906344	280000	269003	8459.21	0	2537.76
C46	Fe low	300	37	0	0	337	89.0208	10.9792	0	0	220000	195846	24154.3	0	0
C109	Fe low	300	2	0	0	302	99.3377	0.662252	0	0	430000	427152	2847.68	0	0
C110	Fe low	275	30	0	0	305	90.1639	9.83607	0	0	465000	419262	45737.7	0	0
C173	Fe low	300	0	0	0	300	100	0	0	0	535000	535000	0	0	0
C174	Fe low	287	31	0	1	319	89.9687	9.71787	0	0.31348	635000	571301	61708.5	0	1990.6
C237	Fe low	278	24	0	0	302	92.053	7.94702	0	0	555000	510894	44106	0	0
C238	Fe low	286	20	0	0	306	93.4641	6.53595	0	0	645000	602843	42156.9	0	0
						Mean=	93.7601	6.08744	0	0.152478	470625	441413	28646.3	0	566.045
						StEr=	1.51283	1.52779	0	0.114466	55019.8	51276.4	8151.07	0	374.153
C47	Fe high	299	1	0	0	300	99.6667	0.333333	0	0	585000	583050	1950	0	0
C48	Fe high	300	0	0	0	300	100	0	0	0	1200000	1200000	0	0	0
C111	Fe high	276	39	0	0	315	87.619	12.381	0	0	645000	565143	79857.1	0	0
C112	Fe high	292	29	0	0	321	90.9657	9.03427	0	0	410000	372960	37040.5	0	0
C175	Fe high	295	5	0	0	300	98.3333	1.66667	0	0	640000	629333	10666.7	0	0
C176	Fe high	245	55	0	0	300	81.6667	18.3333	0	0	870000	710500	159500	0	0
C239	Fe high	342	11	0	0	353	96.8839	3.11615	0	0	650000	629745	20255	0	0
C240	Fe high	251	58	0	0	309	81.2298	18.7702	0	0	750000	609223	140777	0	0
						Mean=	92.0456	7.95437	0	0	718750	662494	56255.7	0	0
						StEr=	2.77026	2.77026	0	0	82919.7	84075.4	22447.4	0	0

## Sheet: 84 d cell diff
Animal ID	Treatment	Macs/Mono	Neutrophil	Lymphs	Eosinophils	Total	%Mac/Mon	%Neutrophil	%Lymphs	%Eos	Hemocytometer	Total AM	Total Neutrophil	Total Lymph	Total Eosins
C49	PBS	299	1	0	0	300	99.6667	0.333333	0	0	295000	294017	983.333	0	0
C50	PBS	299	1	0	0	300	99.6667	0.333333	0	0	315000	313950	1050	0	0
C113	PBS	300	0	0	0	300	100	0	0	0	530000	530000	0	0	0
C114	PBS	300	0	0	0	300	100	0	0	0	280000	280000	0	0	0
C177	PBS	300	0	0	0	300	100	0	0	0	125000	125000	0	0	0
C178	PBS	300	0	0	0	300	100	0	0	0	155000	155000	0	0	0
C241	PBS	300	0	0	0	300	100	0	0	0	275000	275000	0	0	0
C242	PBS	300	0	0	0	300	100	0	0	0	355000	355000	0	0	0
						Mean=	99.9167	0.0833333	0	0	291250	290996	254.167	0	0
						StEr=	0.0545545	0.0545545	0	0	43963.8	43952.5	166.51	0	0
C51	Ni low	300	0	0	0	300	100	0	0	0	475000	475000	0	0	0
C52	Ni low	300	0	0	0	300	100	0	0	0	460000	460000	0	0	0
C115	Ni low	300	0	0	0	300	100	0	0	0	330000	330000	0	0	0
C116	Ni low	300	0	0	0	300	100	0	0	0	265000	265000	0	0	0
C179	Ni low	299	1	0	0	300	99.6667	0.333333	0	0	145000	144517	483.333	0	0
C180	Ni low	300	0	0	0	300	100	0	0	0	255000	255000	0	0	0
C243	Ni low	300	0	0	0	300	100	0	0	0	240000	240000	0	0	0
C244	Ni low	300	0	0	0	300	100	0	0	0	205000	205000	0	0	0
						Mean=	99.9583	0.0416667	0	0	296875	296815	60.4167	0	0
						StEr=	0.0416667	0.0416667	0	0	41607.6	41639.2	60.4167	0	0
C53	Ni high	300	0	0	0	300	100	0	0	0	540000	540000	0	0	0
C54	Ni high	300	0	0	0	300	100	0	0	0	610000	610000	0	0	0
C117	Ni high	300	0	0	0	300	100	0	0	0	305000	305000	0	0	0
C118	Ni high	300	0	0	0	300	100	0	0	0	200000	200000	0	0	0
C181	Ni high	300	0	0	0	300	100	0	0	0	310000	310000	0	0	0
C182	Ni high	298	2	0	0	300	99.3333	0.666667	0	0	305000	302967	2033.33	0	0
C245	Ni high	335	8	0	0	343	97.6676	2.33236	0	0	245000	239286	5714.29	0	0
C246	Ni high	300	0	0	0	300	100	0	0	0	295000	295000	0	0	0
						Mean=	99.6251	0.374879	0	0	351250	350282	968.452	0	0
						StEr=	0.29155	0.29155	0	0	51040.5	51290.3	723.142	0	0
C55	Cr low	300	0	0	0	300	100	0	0	0	405000	405000	0	0	0
C56	Cr low	300	0	0	0	300	100	0	0	0	450000	450000	0	0	0
C119	Cr low	300	0	0	0	300	100	0	0	0	535000	535000	0	0	0
C120	Cr low	300	0	0	0	300	100	0	0	0	210000	210000	0	0	0
C183	Cr low	298	2	0	0	300	99.3333	0.666667	0	0	205000	203633	1366.67	0	0
C184	Cr low	300	0	0	0	300	100	0	0	0	165000	165000	0	0	0
C247	Cr low	300	0	0	0	300	100	0	0	0	325000	325000	0	0	0
C248	Cr low	300	0	0	0	300	100	0	0	0	470000	470000	0	0	0
						Mean=	99.9167	0.0833333	0	0	345625	345454	170.833	0	0
						StEr=	0.0833333	0.0833333	0	0	49456.3	49525.9	170.833	0	0
C57	Cr high	300	0	0	0	300	100	0	0	0	500000	500000	0	0	0
C58	Cr high	318	10	0	0	328	96.9512	3.04878	0	0	410000	397500	12500	0	0
C121	Cr high	293	20	0	0	313	93.6102	6.38978	0	0	390000	365080	24920.1	0	0
C122	Cr high	291	12	0	0	303	96.0396	3.9604	0	0	370000	355347	14653.5	0	0
C185	Cr high	299	1	0	0	300	99.6667	0.333333	0	0	325000	323917	1083.33	0	0
C186	Cr high	315	6	0	0	321	98.1308	1.86916	0	0	260000	255140	4859.81	0	0
C249	Cr high	294	19	0	0	313	93.9297	6.07029	0	0	375000	352236	22763.6	0	0
C250	Cr high	365	12	0	0	377	96.817	3.18302	0	0	520000	503448	16551.7	0	0
						Mean=	96.8932	3.10684	0	0	393750	381583	12166.5	0	0
						StEr=	0.836383	0.836383	0	0	30189.1	29959	3340.04	0	0
C59	GMA-SS	285	27	0	0	312	91.3462	8.65385	0	0	695000	634856	60144.2	0	0
C60	GMA-SS	268	46	0	0	314	85.3503	14.6497	0	0	670000	571847	98152.9	0	0
C123	GMA-SS	262	38	0	0	300	87.3333	12.6667	0	0	610000	532733	77266.7	0	0
C124	GMA-SS	293	13	0	0	306	95.7516	4.24837	0	0	520000	497908	22091.5	0	0
C187	GMA-SS	300	1	0	0	301	99.6678	0.332226	0	0	335000	333887	1112.96	0	0
C188	GMA-SS	297	35	0	0	332	89.4578	10.5422	0	0	230000	205753	24247	0	0
C251	GMA-SS	375	23	0	0	398	94.2211	5.77889	0	0	450000	423995	26005	0	0
C252	GMA-SS	285	25	0	0	310	91.9355	8.06452	0	0	355000	326371	28629	0	0
						Mean=	91.883	8.11705	0	0	483125	440919	42206.2	0	0
						StEr=	1.63981	1.63981	0	0	59880.4	51164.6	11606.4	0	0
C61	Fe low	322	8	0	0	330	97.5758	2.42424	0	0	520000	507394	12606.1	0	0
C62	Fe low	311	19	0	0	330	94.2424	5.75758	0	0	465000	438227	26772.7	0	0
C125	Fe low	300	0	0	0	300	100	0	0	0	590000	590000	0	0	0
C126	Fe low	314	12	0	0	326	96.319	3.68098	0	0	435000	418988	16012.3	0	0
C189	Fe low	295	15	0	0	310	95.1613	4.83871	0	0	220000	209355	10645.2	0	0
C190	Fe low	296	12	0	0	308	96.1039	3.8961	0	0	475000	456494	18506.5	0	0
C253	Fe low	309	61	0	0	370	83.5135	16.4865	0	0	345000	288122	56878.4	0	0
C254	Fe low	296	20	0	0	316	93.6709	6.32911	0	0	610000	571392	38607.6	0	0
						Mean=	94.5733	5.42665	0	0	457500	434996	22503.6	0	0
						StEr=	1.72917	1.72917	0	0	45247.3	46500.1	6355.96	0	0
C63	Fe high	292	36	0	0	328	89.0244	10.9756	0	0	605000	538598	66402.4	0	0
C64	Fe high	283	27	0	0	310	91.2903	8.70968	0	0	800000	730323	69677.4	0	0
C127	Fe high	296	12	0	0	308	96.1039	3.8961	0	0	835000	802468	32532.5	0	0
C128	Fe high	313	21	0	0	334	93.7126	6.28743	0	0	545000	510734	34266.5	0	0
C191	Fe high	314	24	0	0	338	92.8994	7.10059	0	0	580000	538817	41183.4	0	0
C192	Fe high	284	23	0	0	307	92.5081	7.49186	0	0	625000	578176	46824.1	0	0
C255	Fe high	332	33	0	0	365	90.9589	9.0411	0	0	350000	318356	31643.8	0	0
C256	Fe high	294	30	0	0	324	90.7407	9.25926	0	0	460000	417407	42592.6	0	0
						Mean=	92.1548	7.8452	0	0	600000	554360	45640.3	0	0
						StEr=	0.763893	0.763893	0	0	56914.7	55086.7	5238.05	0	0
