# Supplementary material for: Pulmonary toxicity and lung tumorigenic potential of surrogate metal oxides in gas metal arc welding–stainless steel fume: Iron as a primary mediator versus chromium and nickel
Source: PLoS One. 2018 Dec 26;13(12):e0209413. doi: 10.1371/journal.pone.0209413 (PMC6306264; doi:10.1371/journal.pone.0209413)
Supplement: S2 Table — (XLSX) [file pone.0209413.s002.xlsx]

## Sheet: Day 1
	G-CSF *	GM-CSF @	IL-5 *	IL-6 *	IP-10 ^	KC *	LIF ҂	MIG ҂	MIP-1a *	MIP-1b *	MIP-2 #	TNFa *	VEGF *
Sham	1	1	1	1	1	1	1	1	1	1	1	1	1
NiO low	7.08199	1.1	2.71363	2.52243	1.41977	2.07691	1.73826	2.44015	3.28119	7.52728	1.32474	4.103	1.55854
NiO high	12.3545	1.25184	3.5777	6.2449	1.75374	2.26136	6.38415	3.09965	3.58654	7.64493	1.1952	3.13801	1.66104
Cr2O3/CaCrO4 low	64.1	1.49979	5.70208	24.9942	10.075	7.96265	25.6264	22.173	16.3622	48.1013	1.1781	9.13038	4.88384
Cr2O3/CaCrO4 high	128.736	1.91635	15.8	74.6113	10.0919	16.5409	130.577	16.2642	24.0072	85.904	1.96274	10.4407	8.06469
Fe2O3 low	111.487	2.21736	13.1	58.0788	5.42133	7.92931	338.843	8.5948	9.86929	32.3217	1.19291	10.3572	6.20999
Fe2O3 High	507.462	3.5	23.3	253.729	11.5772	8.64066	1002.59	16.6447	11.4694	41.9733	1.61161	15.9322	9.89561
GMAW-SS	854.798	2.83844	18.5566	1152.63	93.3865	35.2817	903.434	25.7216	10.3035	67.7717	5.51316	70.1121	21.2

## Sheet: Day 28
	G-CSF *	GM-CSF	IL-6 *	IP-10 #	KC ^	MIP-1a ҂	MIP-1b @	MIP-2	TNFa	VEGF
Sham	1	1	1	1	1	1	1	1	1	1
NiO low	1.2	6.9	1	1.2	1	1.2	1	0.9	0.9	1
NiO high	0.9	1.1	1.9	4.7	2	3.4	1.4	0.8	0.7	0.8
Cr2O3/CaCrO4 low	1.1	6.3	0.7	0.8	1	3.4	1.2	1	1	1
Cr2O3/CaCrO4 high	1.1	3.6	1	1.2	1.5	6.4	2.9	0.7	0.9	1
Fe2O3 low	1.2	0.8	0.8	5.6	2	4.8	2.3	0.8	0.6	1.1
Fe2O3 High	1.1	2.1	3	9	3.6	7	4	1.3	1.2	1.6
GMAW-SS	8.6	5.7	11.1	48.4	11.7	15.4	7.3	2.4	2.9	1.8
