# Supplementary material for: Pulmonary toxicity and lung tumorigenic potential of surrogate metal oxides in gas metal arc welding–stainless steel fume: Iron as a primary mediator versus chromium and nickel
Source: PLoS One. 2018 Dec 26;13(12):e0209413. doi: 10.1371/journal.pone.0209413 (PMC6306264; doi:10.1371/journal.pone.0209413)
Supplement: S3 Table — (XLSX) [file pone.0209413.s003.xlsx]

## Sheet: 1 day_LUNG
GMA-SS component study - 1 d time point, lungs
ID	sample	TRT	Timepoint	Gene	Fold Change	Mean	SE
257	lung	PBS	1 d	hmox1	1.00617
258	lung	PBS	1 d	hmox1	1.09838
321	lung	PBS	1 d	hmox1	0.985121
322	lung	PBS	1 d	hmox1	0.989227
385	lung	PBS	1 d	hmox1	1.07615
386	lung	PBS	1 d	hmox1	1.04021
449	lung	PBS	1 d	hmox1	0.829821
450	lung	PBS	1 d	hmox1	0.974932
						1	0.0289881
259	lung	Ni low	1 d	hmox1	0.692254
260	lung	Ni low	1 d	hmox1	0.937813
323	lung	Ni low	1 d	hmox1	0.900859
324	lung	Ni low	1 d	hmox1	0.947287
387	lung	Ni low	1 d	hmox1	1.1379
388	lung	Ni low	1 d	hmox1	1.21915
451	lung	Ni low	1 d	hmox1	0.979673
452	lung	Ni low	1 d	hmox1	0.902108
						0.96463	0.0564124
261	lung	Ni high	1 d	hmox1	0.973244
262	lung	Ni high	1 d	hmox1	0.814436
325	lung	Ni high	1 d	hmox1	1.13278
326	lung	Ni high	1 d	hmox1	1.21493
389	lung	Ni high	1 d	hmox1	0.986488
390	lung	Ni high	1 d	hmox1	0.96954
453	lung	Ni high	1 d	hmox1	1.81174
454	lung	Ni high	1 d	hmox1	1.24175
						1.14311	0.108034
263	lung	Cr low	1 d	hmox1	1.07317
264	lung	Cr low	1 d	hmox1	1.19447
327	lung	Cr low	1 d	hmox1	1.43831
328	lung	Cr low	1 d	hmox1	1.38883
391	lung	Cr low	1 d	hmox1	1.35039
392	lung	Cr low	1 d	hmox1	1.26828
455	lung	Cr low	1 d	hmox1	1.49783
456	lung	Cr low	1 d	hmox1	1.45889
						1.33377	0.0514807
265	lung	Cr high	1 d	hmox1	1.24692
266	lung	Cr high	1 d	hmox1	2.09561
329	lung	Cr high	1 d	hmox1	1.15779
330	lung	Cr high	1 d	hmox1	1.33041
393	lung	Cr high	1 d	hmox1	1.90709
394	lung	Cr high	1 d	hmox1	1.65104
457	lung	Cr high	1 d	hmox1	1.96819
458	lung	Cr high	1 d	hmox1	2.54184
						1.73736	0.169406
267	lung	GMA-SS	1 d	hmox1	2.55775
268	lung	GMA-SS	1 d	hmox1	3.30093
331	lung	GMA-SS	1 d	hmox1	2.51381
332	lung	GMA-SS	1 d	hmox1	1.85301
395	lung	GMA-SS	1 d	hmox1	2.31799
396	lung	GMA-SS	1 d	hmox1	2.07538
459	lung	GMA-SS	1 d	hmox1	3.31469
460	lung	GMA-SS	1 d	hmox1	3.60718
						2.69259	0.22638
269	lung	Fe low	1 d	hmox1	1.22084
270	lung	Fe low	1 d	hmox1	0.805453
333	lung	Fe low	1 d	hmox1	1.82181
334	lung	Fe low	1 d	hmox1	1.37542
397	lung	Fe low	1 d	hmox1	2.11898
398	lung	Fe low	1 d	hmox1	1.91305
461	lung	Fe low	1 d	hmox1	1.46599
462	lung	Fe low	1 d	hmox1	1.58433
						1.53823	0.148187
271	lung	Fe high	1 d	hmox1	1.2032
272	lung	Fe high	1 d	hmox1	1.16867
335	lung	Fe high	1 d	hmox1	1.68748
336	lung	Fe high	1 d	hmox1	1.52401
399	lung	Fe high	1 d	hmox1	1.98257
400	lung	Fe high	1 d	hmox1	4.42867
463	lung	Fe high	1 d	hmox1	1.91238
464	lung	Fe high	1 d	hmox1	1.46193
						1.92111	0.373123
257	lung	PBS	1 d	sox9	0.866388
258	lung	PBS	1 d	sox9	1.07967
321	lung	PBS	1 d	sox9	0.976428
322	lung	PBS	1 d	sox9	1.28395
385	lung	PBS	1 d	sox9	1.49183
386	lung	PBS	1 d	sox9	0.593403
449	lung	PBS	1 d	sox9	0.667614
450	lung	PBS	1 d	sox9	1.04072
						1	0.105622
259	lung	Ni low	1 d	sox9	0.642864
260	lung	Ni low	1 d	sox9	0.849441
323	lung	Ni low	1 d	sox9	0.781103
324	lung	Ni low	1 d	sox9	1.46926
387	lung	Ni low	1 d	sox9	1.35715
388	lung	Ni low	1 d	sox9	0.800562
451	lung	Ni low	1 d	sox9	0.737945
452	lung	Ni low	1 d	sox9	0.793106
						0.928929	0.108293
261	lung	Ni high	1 d	sox9	0.637318
262	lung	Ni high	1 d	sox9	0.518741
325	lung	Ni high	1 d	sox9	2.11563
326	lung	Ni high	1 d	sox9	1.23892
389	lung	Ni high	1 d	sox9	0.538712
390	lung	Ni high	1 d	sox9	1.80198
453	lung	Ni high	1 d	sox9	0.938602
454	lung	Ni high	1 d	sox9	0.852981
						1.08036	0.211058
263	lung	Cr low	1 d	sox9	0.524526
264	lung	Cr low	1 d	sox9	0.921838
327	lung	Cr low	1 d	sox9	1.65701
328	lung	Cr low	1 d	sox9	0.964655
391	lung	Cr low	1 d	sox9	0.818801
392	lung	Cr low	1 d	sox9	0.638202
455	lung	Cr low	1 d	sox9	0.548698
456	lung	Cr low	1 d	sox9	0.880311
						0.869256	0.127481
265	lung	Cr high	1 d	sox9	0.443063
266	lung	Cr high	1 d	sox9	1.09398
329	lung	Cr high	1 d	sox9	0.956996
330	lung	Cr high	1 d	sox9	1.36517
393	lung	Cr high	1 d	sox9	0.753973
394	lung	Cr high	1 d	sox9	0.767152
457	lung	Cr high	1 d	sox9	1.33986
458	lung	Cr high	1 d	sox9	1.04036
						0.97007	0.110108
267	lung	GMA-SS	1 d	sox9	0.8123
268	lung	GMA-SS	1 d	sox9	1.54873
331	lung	GMA-SS	1 d	sox9	1.56058
332	lung	GMA-SS	1 d	sox9	1.58896
395	lung	GMA-SS	1 d	sox9	1.40843
396	lung	GMA-SS	1 d	sox9	2.73888
459	lung	GMA-SS	1 d	sox9	2.38847
460	lung	GMA-SS	1 d	sox9	1.03174
						1.63476	0.227308
269	lung	Fe low	1 d	sox9	1.19423
270	lung	Fe low	1 d	sox9	0.609664
333	lung	Fe low	1 d	sox9	3.90842
334	lung	Fe low	1 d	sox9	1.14083
397	lung	Fe low	1 d	sox9	4.81516
398	lung	Fe low	1 d	sox9	3.12766
461	lung	Fe low	1 d	sox9	3.54328
462	lung	Fe low	1 d	sox9	3.76092
						2.76252	0.550817
271	lung	Fe high	1 d	sox9	0.908202
272	lung	Fe high	1 d	sox9	0.839781
335	lung	Fe high	1 d	sox9	5.72813
336	lung	Fe high	1 d	sox9	3.86665
399	lung	Fe high	1 d	sox9	2.74078
400	lung	Fe high	1 d	sox9	11.5441
463	lung	Fe high	1 d	sox9	6.27052
464	lung	Fe high	1 d	sox9	2.96717
						4.35817	1.24101

## Sheet: 1 day_LIVER
GMA-SS component study - 24 hour time point - livers
ID	SAMPLE	Tx	Timepoint	Gene	Fold Change	Mean	SE
1	liver	PBS	1d	MT1	0.468099
2	liver	PBS	1d	MT1	3.03119
65	liver	PBS	1d	MT1	0.345052
66	liver	PBS	1d	MT1	0.807417
129	liver	PBS	1d	MT1	0.98855
130	liver	PBS	1d	MT1	0.66383
193	liver	PBS	1d	MT1	0.706281
194	liver	PBS	1d	MT1	0.989578
						1	0.301017
3	liver	Ni low	1d	MT1	4.20582
4	liver	Ni low	1d	MT1	4.41186
67	liver	Ni low	1d	MT1	0.526274
68	liver	Ni low	1d	MT1	1.08195
131	liver	Ni low	1d	MT1	1.0595
132	liver	Ni low	1d	MT1	1.55013
195	liver	Ni low	1d	MT1	2.87062
196	liver	Ni low	1d	MT1	3.90788
						2.45175	0.559809
5	liver	Ni high	1d	MT1	6.44368
6	liver	Ni high	1d	MT1	1.4968
69	liver	Ni high	1d	MT1	0.881594
70	liver	Ni high	1d	MT1	0.261501
133	liver	Ni high	1d	MT1	0.354753
134	liver	Ni high	1d	MT1	0.674261
197	liver	Ni high	1d	MT1	4.57315
198	liver	Ni high	1d	MT1	1.89065
						2.07205	0.794273
7	liver	Cr low	1d	MT1	4.62959
8	liver	Cr low	1d	MT1	6.53398
71	liver	Cr low	1d	MT1	1.23532
72	liver	Cr low	1d	MT1	15.9268
135	liver	Cr low	1d	MT1	2.76804
136	liver	Cr low	1d	MT1	1.75249
199	liver	Cr low	1d	MT1	3.95831
200	liver	Cr low	1d	MT1	1.52826
						4.7916	1.71327
9	liver	Cr high	1d	MT1	1.08552
10	liver	Cr high	1d	MT1	4.27933
73	liver	Cr high	1d	MT1	1.62776
74	liver	Cr high	1d	MT1	5.39224
137	liver	Cr high	1d	MT1	0.873504
138	liver	Cr high	1d	MT1	40.0543
201	liver	Cr high	1d	MT1	1.88346
202	liver	Cr high	1d	MT1	4.6715
						7.48345	4.69362
11	liver	GMA-SS	1d	MT1	111.036
12	liver	GMA-SS	1d	MT1	26.7022
75	liver	GMA-SS	1d	MT1	89.3184
76	liver	GMA-SS	1d	MT1	67.8786
139	liver	GMA-SS	1d	MT1	59.0099
140	liver	GMA-SS	1d	MT1	89.5974
203	liver	GMA-SS	1d	MT1	86.6054
204	liver	GMA-SS	1d	MT1	66.9441
						74.6365	9.01815
13	liver	Fe low	1d	MT1	6.99772
14	liver	Fe low	1d	MT1	25.7301
77	liver	Fe low	1d	MT1	4.11783
78	liver	Fe low	1d	MT1	2.86868
141	liver	Fe low	1d	MT1	7.42497
142	liver	Fe low	1d	MT1	155.297
205	liver	Fe low	1d	MT1	14.354
206	liver	Fe low	1d	MT1	22.3528
						29.8929	18.1588
15	liver	Fe high	1d	MT1	126.491
16	liver	Fe high	1d	MT1	54.2626
79	liver	Fe high	1d	MT1	11.4707
80	liver	Fe high	1d	MT1	13.0356
143	liver	Fe high	1d	MT1	52.4869
144	liver	Fe high	1d	MT1	26.0441
207	liver	Fe high	1d	MT1	38.8781
208	liver	Fe high	1d	MT1	15.411
						42.2599	13.4568
1	liver	PBS	1d	MT2	0.249023
2	liver	PBS	1d	MT2	0.89835
65	liver	PBS	1d	MT2	0.85107
66	liver	PBS	1d	MT2	2.75843
129	liver	PBS	1d	MT2	0.386264
130	liver	PBS	1d	MT2	0.585747
193	liver	PBS	1d	MT2	0.745543
194	liver	PBS	1d	MT2	1.52557
						1	0.285914
3	liver	Ni low	1d	MT2	0.277941
4	liver	Ni low	1d	MT2	1.91302
67	liver	Ni low	1d	MT2	0.247817
68	liver	Ni low	1d	MT2	0.328457
131	liver	Ni low	1d	MT2	0.21837
132	liver	Ni low	1d	MT2	0.788784
195	liver	Ni low	1d	MT2	2.45471
196	liver	Ni low	1d	MT2	1.56249
						0.973949	0.312091
5	liver	Ni high	1d	MT2	2.38229
6	liver	Ni high	1d	MT2	1.78924
69	liver	Ni high	1d	MT2	1.05851
70	liver	Ni high	1d	MT2	0.470201
133	liver	Ni high	1d	MT2	1.04634
134	liver	Ni high	1d	MT2	0.68532
197	liver	Ni high	1d	MT2	1.60106
198	liver	Ni high	1d	MT2	0.713185
						1.21827	0.230733
7	liver	Cr low	1d	MT2	5.61135
8	liver	Cr low	1d	MT2	1.56713
71	liver	Cr low	1d	MT2	0.859369
72	liver	Cr low	1d	MT2	4.75304
135	liver	Cr low	1d	MT2	1.63564
136	liver	Cr low	1d	MT2	0.916056
199	liver	Cr low	1d	MT2	1.318
200	liver	Cr low	1d	MT2	0.430877
						2.13643	0.683943
9	liver	Cr high	1d	MT2	0.873482
10	liver	Cr high	1d	MT2	2.57014
73	liver	Cr high	1d	MT2	1.23486
74	liver	Cr high	1d	MT2	1.40284
137	liver	Cr high	1d	MT2	0.503949
138	liver	Cr high	1d	MT2	14.5971
201	liver	Cr high	1d	MT2	0.821225
202	liver	Cr high	1d	MT2	1.35882
						2.9203	1.6823
11	liver	GMA-SS	1d	MT2	24.5789
12	liver	GMA-SS	1d	MT2	3.77728
75	liver	GMA-SS	1d	MT2	6.64076
76	liver	GMA-SS	1d	MT2	16.6258
139	liver	GMA-SS	1d	MT2	4.07938
140	liver	GMA-SS	1d	MT2	7.43251
203	liver	GMA-SS	1d	MT2	9.20137
204	liver	GMA-SS	1d	MT2	4.87482
						9.65135	2.5844
13	liver	Fe low	1d	MT2	1.74742
14	liver	Fe low	1d	MT2	3.99404
77	liver	Fe low	1d	MT2	1.98391
78	liver	Fe low	1d	MT2	1.60642
141	liver	Fe low	1d	MT2	1.98598
142	liver	Fe low	1d	MT2	42.5282
205	liver	Fe low	1d	MT2	3.07556
206	liver	Fe low	1d	MT2	2.32277
						7.40554	5.02536
15	liver	Fe high	1d	MT2	29.5964
16	liver	Fe high	1d	MT2	11.9534
79	liver	Fe high	1d	MT2	3.05961
80	liver	Fe high	1d	MT2	2.36338
143	liver	Fe high	1d	MT2	9.25574
144	liver	Fe high	1d	MT2	4.70877
207	liver	Fe high	1d	MT2	5.01187
208	liver	Fe high	1d	MT2	2.77089
						8.59001	3.22963
1	liver	PBS	1d	HP	0.958357
2	liver	PBS	1d	HP	0.969044
65	liver	PBS	1d	HP	0.679071
66	liver	PBS	1d	HP	1.58682
129	liver	PBS	1d	HP	0.881563
130	liver	PBS	1d	HP	0.850648
193	liver	PBS	1d	HP	0.930859
194	liver	PBS	1d	HP	1.14364
						1	0.0955984
3	liver	Ni low	1d	HP	1.54664
4	liver	Ni low	1d	HP	3.17363
67	liver	Ni low	1d	HP	0.576997
68	liver	Ni low	1d	HP	0.732111
131	liver	Ni low	1d	HP	0.396429
132	liver	Ni low	1d	HP	0.745425
195	liver	Ni low	1d	HP	1.04691
196	liver	Ni low	1d	HP	1.04256
						1.15759	0.313637
5	liver	Ni high	1d	HP	2.34996
6	liver	Ni high	1d	HP	1.85528
69	liver	Ni high	1d	HP	1.98087
70	liver	Ni high	1d	HP	0.923149
133	liver	Ni high	1d	HP	0.479178
134	liver	Ni high	1d	HP	0.802812
197	liver	Ni high	1d	HP	1.35016
198	liver	Ni high	1d	HP	0.705948
						1.30592	0.242473
7	liver	Cr low	1d	HP	2.80623
8	liver	Cr low	1d	HP	2.53526
71	liver	Cr low	1d	HP	2.59662
72	liver	Cr low	1d	HP	2.72855
135	liver	Cr low	1d	HP	1.42024
136	liver	Cr low	1d	HP	0.982572
199	liver	Cr low	1d	HP	1.02785
200	liver	Cr low	1d	HP	0.698163
						1.84944	0.317722
9	liver	Cr high	1d	HP	1.63936
10	liver	Cr high	1d	HP	3.15608
73	liver	Cr high	1d	HP	1.62072
74	liver	Cr high	1d	HP	1.48621
137	liver	Cr high	1d	HP	0.858943
138	liver	Cr high	1d	HP	1.98156
201	liver	Cr high	1d	HP	1.16889
202	liver	Cr high	1d	HP	0.950418
						1.60777	0.258374
11	liver	GMA-SS	1d	HP	7.01107
12	liver	GMA-SS	1d	HP	1.25757
75	liver	GMA-SS	1d	HP	5.29502
76	liver	GMA-SS	1d	HP	4.4065
139	liver	GMA-SS	1d	HP	2.68261
140	liver	GMA-SS	1d	HP	3.96449
203	liver	GMA-SS	1d	HP	4.39583
204	liver	GMA-SS	1d	HP	2.45826
						3.93392	0.63619
13	liver	Fe low	1d	HP	1.72027
14	liver	Fe low	1d	HP	2.00713
77	liver	Fe low	1d	HP	1.57859
78	liver	Fe low	1d	HP	0.929248
141	liver	Fe low	1d	HP	2.13633
142	liver	Fe low	1d	HP	13.5164
205	liver	Fe low	1d	HP	1.58462
206	liver	Fe low	1d	HP	2.41017
						3.23534	1.47709
15	liver	Fe high	1d	HP	5.52753
16	liver	Fe high	1d	HP	2.14004
79	liver	Fe high	1d	HP	2.0844
80	liver	Fe high	1d	HP	1.72087
143	liver	Fe high	1d	HP	2.36302
144	liver	Fe high	1d	HP	1.28666
207	liver	Fe high	1d	HP	2.15641
208	liver	Fe high	1d	HP	1.21389
						2.3116	0.482819
1	liver	PBS	1d	SAA1	0.444553
2	liver	PBS	1d	SAA1	0.478777
65	liver	PBS	1d	SAA1	0.350485
66	liver	PBS	1d	SAA1	1.3556
129	liver	PBS	1d	SAA1	0.459115
130	liver	PBS	1d	SAA1	0.884802
193	liver	PBS	1d	SAA1	2.12347
194	liver	PBS	1d	SAA1	1.9032
						1	0.250439
3	liver	Ni low	1d	SAA1	2.0166
4	liver	Ni low	1d	SAA1	6.40379
67	liver	Ni low	1d	SAA1	0.324306
68	liver	Ni low	1d	SAA1	0.997872
131	liver	Ni low	1d	SAA1	0.690123
132	liver	Ni low	1d	SAA1	0.3724
195	liver	Ni low	1d	SAA1	1.14944
196	liver	Ni low	1d	SAA1	2.20675
						1.77016	0.706024
5	liver	Ni high	1d	SAA1	2.11466
6	liver	Ni high	1d	SAA1	2.25703
69	liver	Ni high	1d	SAA1	3.87428
70	liver	Ni high	1d	SAA1	1.83582
133	liver	Ni high	1d	SAA1	0.663619
134	liver	Ni high	1d	SAA1	1.25087
197	liver	Ni high	1d	SAA1	1.79617
198	liver	Ni high	1d	SAA1	2.86876
						2.08265	0.346096
7	liver	Cr low	1d	SAA1	29.3732
8	liver	Cr low	1d	SAA1	11.4552
71	liver	Cr low	1d	SAA1	19.3522
72	liver	Cr low	1d	SAA1	16.9819
135	liver	Cr low	1d	SAA1	12.3713
136	liver	Cr low	1d	SAA1	3.50017
199	liver	Cr low	1d	SAA1	3.4021
200	liver	Cr low	1d	SAA1	1.12383
						12.195	3.39457
9	liver	Cr high	1d	SAA1	9.27229
10	liver	Cr high	1d	SAA1	45.916
73	liver	Cr high	1d	SAA1	14.6968
74	liver	Cr high	1d	SAA1	22.2607
137	liver	Cr high	1d	SAA1	12.6356
138	liver	Cr high	1d	SAA1	25.7487
201	liver	Cr high	1d	SAA1	7.37134
202	liver	Cr high	1d	SAA1	2.24766
						17.5186	4.87818
11	liver	GMA-SS	1d	SAA1	279.253
12	liver	GMA-SS	1d	SAA1	17.213
75	liver	GMA-SS	1d	SAA1	235.148
76	liver	GMA-SS	1d	SAA1	261.638
139	liver	GMA-SS	1d	SAA1	18.9408
140	liver	GMA-SS	1d	SAA1	92.985
203	liver	GMA-SS	1d	SAA1	131.501
204	liver	GMA-SS	1d	SAA1	55.8864
						136.571	38.321
13	liver	Fe low	1d	SAA1	12.5658
14	liver	Fe low	1d	SAA1	31.2747
77	liver	Fe low	1d	SAA1	7.20214
78	liver	Fe low	1d	SAA1	16.4148
141	liver	Fe low	1d	SAA1	12.0163
142	liver	Fe low	1d	SAA1	433.662
205	liver	Fe low	1d	SAA1	19.9032
206	liver	Fe low	1d	SAA1	43.1392
						72.0222	51.828
15	liver	Fe high	1d	SAA1	255.898
16	liver	Fe high	1d	SAA1	59.7318
79	liver	Fe high	1d	SAA1	67.5754
80	liver	Fe high	1d	SAA1	25.7755
143	liver	Fe high	1d	SAA1	124.969
144	liver	Fe high	1d	SAA1	23.9247
207	liver	Fe high	1d	SAA1	32.5013
						84.3394	31.5235

## Sheet: 7 day_LIVER
GMA-SS component study - 7 d time point
ID	SAMPLE	TRT	Timepoint	Gene	fold change
17	liver	PBS	7d	MT1	0.786203
18	liver	PBS	7d	MT1	0.808586
81	liver	PBS	7d	MT1	0.769489
82	liver	PBS	7d	MT1	0.883299
145	liver	PBS	7d	MT1	1.25873
146	liver	PBS	7d	MT1	0.681116
209	liver	PBS	7d	MT1	1.83588
210	liver	PBS	7d	MT1	0.976691
						1	0.13476
19	liver	Ni low	7d	MT1	5.96893
20	liver	Ni low	7d	MT1	0.898116
83	liver	Ni low	7d	MT1	1.11417
84	liver	Ni low	7d	MT1	0.700508
147	liver	Ni low	7d	MT1	3.35189
148	liver	Ni low	7d	MT1	1.26442
211	liver	Ni low	7d	MT1	1.64202
212	liver	Ni low	7d	MT1	1.79685
						2.09211	0.625502
21	liver	Ni high	7d	MT1	0.811112
22	liver	Ni high	7d	MT1	1.03489
85	liver	Ni high	7d	MT1	2.39824
86	liver	Ni high	7d	MT1	0.943421
149	liver	Ni high	7d	MT1	2.9618
150	liver	Ni high	7d	MT1	4.21337
213	liver	Ni high	7d	MT1	0.89905
214	liver	Ni high	7d	MT1	5.02274
						2.28558	0.584632
23	liver	Cr low	7d	MT1	1.02099
24	liver	Cr low	7d	MT1	0.889134
87	liver	Cr low	7d	MT1	1.38893
88	liver	Cr low	7d	MT1	3.15027
151	liver	Cr low	7d	MT1	0.833916
152	liver	Cr low	7d	MT1	0.727981
215	liver	Cr low	7d	MT1	0.70294
216	liver	Cr low	7d	MT1	1.04353
						1.21971	0.286393
25	liver	Cr high	7d	MT1	1.84801
26	liver	Cr high	7d	MT1	1.91384
89	liver	Cr high	7d	MT1	2.41492
90	liver	Cr high	7d	MT1	0.996522
153	liver	Cr high	7d	MT1	5.69807
154	liver	Cr high	7d	MT1	1.36035
217	liver	Cr high	7d	MT1	4.37406
218	liver	Cr high	7d	MT1	1.7894
						2.5494	0.575704
27	liver	GMA-SS	7d	MT1	1.7171
28	liver	GMA-SS	7d	MT1	1.65058
91	liver	GMA-SS	7d	MT1	6.33557
92	liver	GMA-SS	7d	MT1	2.51137
155	liver	GMA-SS	7d	MT1	5.22878
156	liver	GMA-SS	7d	MT1	3.25346
219	liver	GMA-SS	7d	MT1	2.72447
220	liver	GMA-SS	7d	MT1	8.32513
						3.96831	0.853514
29	liver	Fe low	7d	MT1	2.00135
30	liver	Fe low	7d	MT1	6.58176
93	liver	Fe low	7d	MT1	4.05436
94	liver	Fe low	7d	MT1	1.77089
157	liver	Fe low	7d	MT1	1.84673
158	liver	Fe low	7d	MT1	1.9165
221	liver	Fe low	7d	MT1	7.98323
222	liver	Fe low	7d	MT1	7.3232
						4.18475	0.956615
31	liver	Fe high	7d	MT1	4.60747
32	liver	Fe high	7d	MT1	3.00835
95	liver	Fe high	7d	MT1	4.61066
96	liver	Fe high	7d	MT1	3.89055
159	liver	Fe high	7d	MT1	2.13092
160	liver	Fe high	7d	MT1	3.96267
223	liver	Fe high	7d	MT1	3.6909
224	liver	Fe high	7d	MT1	4.42744
						3.79112	0.30359
17	liver	PBS	7d	MT2	1.51668
18	liver	PBS	7d	MT2	1.11143
81	liver	PBS	7d	MT2	1.37261
82	liver	PBS	7d	MT2	0.956554
145	liver	PBS	7d	MT2	0.650183
146	liver	PBS	7d	MT2	0.697816
209	liver	PBS	7d	MT2	0.943712
210	liver	PBS	7d	MT2	0.751017
						1	0.111719
19	liver	Ni low	7d	MT2	2.37745
20	liver	Ni low	7d	MT2	2.27824
83	liver	Ni low	7d	MT2	1.99573
84	liver	Ni low	7d	MT2	3.82489
147	liver	Ni low	7d	MT2	3.05446
148	liver	Ni low	7d	MT2	1.64766
211	liver	Ni low	7d	MT2	0.759656
212	liver	Ni low	7d	MT2	0.526103
						2.05802	0.38891
21	liver	Ni high	7d	MT2	1.92775
22	liver	Ni high	7d	MT2	3.91068
85	liver	Ni high	7d	MT2	1.86855
86	liver	Ni high	7d	MT2	1.71109
149	liver	Ni high	7d	MT2	1.94453
150	liver	Ni high	7d	MT2	1.0083
213	liver	Ni high	7d	MT2	1.57616
214	liver	Ni high	7d	MT2	1.75737
						1.96305	0.297933
23	liver	Cr low	7d	MT2	0.632842
24	liver	Cr low	7d	MT2	0.659945
87	liver	Cr low	7d	MT2	1.2049
88	liver	Cr low	7d	MT2	0.0773968
151	liver	Cr low	7d	MT2	0.544845
152	liver	Cr low	7d	MT2	0.457524
215	liver	Cr low	7d	MT2	1.6488
216	liver	Cr low	7d	MT2	1.23065
						0.807113	0.180355
25	liver	Cr high	7d	MT2	0.237487
26	liver	Cr high	7d	MT2	0.76547
89	liver	Cr high	7d	MT2	2.37993
90	liver	Cr high	7d	MT2	0.662007
153	liver	Cr high	7d	MT2	0.719605
154	liver	Cr high	7d	MT2	0.325177
217	liver	Cr high	7d	MT2	1.45288
218	liver	Cr high	7d	MT2	1.62723
						1.02122	0.259938
27	liver	GMA-SS	7d	MT2	0.988915
28	liver	GMA-SS	7d	MT2	0.798807
91	liver	GMA-SS	7d	MT2	3.19412
92	liver	GMA-SS	7d	MT2	2.51999
155	liver	GMA-SS	7d	MT2	0.669575
156	liver	GMA-SS	7d	MT2	0.753102
219	liver	GMA-SS	7d	MT2	0.907468
220	liver	GMA-SS	7d	MT2	0.82956
						1.33269	0.340362
29	liver	Fe low	7d	MT2	0.586789
30	liver	Fe low	7d	MT2	0.76071
93	liver	Fe low	7d	MT2	2.51999
94	liver	Fe low	7d	MT2	1.14585
157	liver	Fe low	7d	MT2	1.1842
158	liver	Fe low	7d	MT2	0.68559
221	liver	Fe low	7d	MT2	1.61991
222	liver	Fe low	7d	MT2	0.37616
						1.1099	0.245287
31	liver	Fe high	7d	MT2	0.196543
32	liver	Fe high	7d	MT2	2.04616
95	liver	Fe high	7d	MT2	1.69692
96	liver	Fe high	7d	MT2	1.40631
159	liver	Fe high	7d	MT2	0.897148
160	liver	Fe high	7d	MT2	1.21707
223	liver	Fe high	7d	MT2	1.31305
224	liver	Fe high	7d	MT2	0.644127
						1.17717	0.207967
17	liver	PBS	7d	hp	1.46936
18	liver	PBS	7d	hp	1.25326
81	liver	PBS	7d	hp	0.706219
82	liver	PBS	7d	hp	0.740303
145	liver	PBS	7d	hp	0.821418
146	liver	PBS	7d	hp	0.72006
209	liver	PBS	7d	hp	1.24461
210	liver	PBS	7d	hp	1.04477
						1	0.104393
19	liver	Ni low	7d	hp	1.22577
20	liver	Ni low	7d	hp	0.882818
83	liver	Ni low	7d	hp	0.806747
84	liver	Ni low	7d	hp	0.820564
147	liver	Ni low	7d	hp	1.04695
148	liver	Ni low	7d	hp	1.19971
211	liver	Ni low	7d	hp	1.1256
212	liver	Ni low	7d	hp	0.808146
						0.989538	0.0638137
21	liver	Ni high	7d	hp	1.11666
22	liver	Ni high	7d	hp	1.079
85	liver	Ni high	7d	hp	1.14964
86	liver	Ni high	7d	hp	0.964724
149	liver	Ni high	7d	hp	0.909212
150	liver	Ni high	7d	hp	0.892045
213	liver	Ni high	7d	hp	0.76138
214	liver	Ni high	7d	hp	1.29028
						1.02037	0.0599508
23	liver	Cr low	7d	hp	0.925425
24	liver	Cr low	7d	hp	0.725319
87	liver	Cr low	7d	hp	0.871872
88	liver	Cr low	7d	hp	0.936719
151	liver	Cr low	7d	hp	0.534102
152	liver	Cr low	7d	hp	0.658926
215	liver	Cr low	7d	hp	0.695773
216	liver	Cr low	7d	hp	0.555434
						0.737946	0.0560039
25	liver	Cr high	7d	hp	0.897627
26	liver	Cr high	7d	hp	0.924463
89	liver	Cr high	7d	hp	0.989786
90	liver	Cr high	7d	hp	0.931862
153	liver	Cr high	7d	hp	1.16933
154	liver	Cr high	7d	hp	1.13382
217	liver	Cr high	7d	hp	1.28537
218	liver	Cr high	7d	hp	0.919989
						1.03153	0.0513045
27	liver	GMA-SS	7d	hp	1.03756
28	liver	GMA-SS	7d	hp	0.978191
91	liver	GMA-SS	7d	hp	1.00117
92	liver	GMA-SS	7d	hp	0.74056
155	liver	GMA-SS	7d	hp	0.868554
156	liver	GMA-SS	7d	hp	1.10358
219	liver	GMA-SS	7d	hp	1.32886
220	liver	GMA-SS	7d	hp	1.15724
						1.02696	0.0632822
29	liver	Fe low	7d	hp	0.815179
30	liver	Fe low	7d	hp	0.790418
93	liver	Fe low	7d	hp	0.727837
94	liver	Fe low	7d	hp	0.963054
157	liver	Fe low	7d	hp	1.14329
158	liver	Fe low	7d	hp	0.936719
221	liver	Fe low	7d	hp	0.914584
222	liver	Fe low	7d	hp	1.01726
						0.913542	0.0474061
31	liver	Fe high	7d	hp	0.821987
32	liver	Fe high	7d	hp	0.848031
95	liver	Fe high	7d	hp	0.990472
96	liver	Fe high	7d	hp	0.685481
159	liver	Fe high	7d	hp	1.0372
160	liver	Fe high	7d	hp	0.975145
223	liver	Fe high	7d	hp	1.20346
224	liver	Fe high	7d	hp	0.787138
						0.918614	0.0581737
17	liver	PBS	7d	saa1	1.01067
18	liver	PBS	7d	saa1	0.955162
81	liver	PBS	7d	saa1	1.01137
82	liver	PBS	7d	saa1	1.23141
145	liver	PBS	7d	saa1	0.735255
146	liver	PBS	7d	saa1	0.655795
209	liver	PBS	7d	saa1	1.16378
210	liver	PBS	7d	saa1	1.23655
						1	0.0764329
19	liver	Ni low	7d	saa1	1.83378
20	liver	Ni low	7d	saa1	2.0825
83	liver	Ni low	7d	saa1	1.32622
84	liver	Ni low	7d	saa1	1.74692
147	liver	Ni low	7d	saa1	0.74294
148	liver	Ni low	7d	saa1	1.34333
211	liver	Ni low	7d	saa1	1.40329
212	liver	Ni low	7d	saa1	1.27352
						1.46906	0.145931
21	liver	Ni high	7d	saa1	1.32898
22	liver	Ni high	7d	saa1	0.889963
85	liver	Ni high	7d	saa1	1.8395
86	liver	Ni high	7d	saa1	1.98524
149	liver	Ni high	7d	saa1	1.95723
150	liver	Ni high	7d	saa1	0.861735
213	liver	Ni high	7d	saa1	0.802079
214	liver	Ni high	7d	saa1	1.81481
						1.43494	0.185208
23	liver	Cr low	7d	saa1	1.2417
24	liver	Cr low	7d	saa1	0.923905
87	liver	Cr low	7d	saa1	1.50141
88	liver	Cr low	7d	saa1	1.17431
151	liver	Cr low	7d	saa1	1.72467
152	liver	Cr low	7d	saa1	1.49725
215	liver	Cr low	7d	saa1	1.15895
216	liver	Cr low	7d	saa1	0.611243
						1.22918	0.124973
25	liver	Cr high	7d	saa1	2.28519
26	liver	Cr high	7d	saa1	2.52069
89	liver	Cr high	7d	saa1	1.02407
90	liver	Cr high	7d	saa1	1.88076
153	liver	Cr high	7d	saa1	3.28028
154	liver	Cr high	7d	saa1	3.43264
217	liver	Cr high	7d	saa1	2.76124
218	liver	Cr high	7d	saa1	1.60305
						2.34849	0.292042
27	liver	GMA-SS	7d	saa1	2.46454
28	liver	GMA-SS	7d	saa1	1.07872
91	liver	GMA-SS	7d	saa1	4.63258
92	liver	GMA-SS	7d	saa1	1.43576
155	liver	GMA-SS	7d	saa1	2.61864
156	liver	GMA-SS	7d	saa1	5.78901
219	liver	GMA-SS	7d	saa1	4.93934
220	liver	GMA-SS	7d	saa1	3.36083
						3.28993	0.601085
29	liver	Fe low	7d	saa1	1.06019
30	liver	Fe low	7d	saa1	0.975232
93	liver	Fe low	7d	saa1	1.3811
94	liver	Fe low	7d	saa1	1.53668
157	liver	Fe low	7d	saa1	3.91311
158	liver	Fe low	7d	saa1	3.02895
221	liver	Fe low	7d	saa1	2.8785
222	liver	Fe low	7d	saa1	1.70269
						2.05956	0.379888
31	liver	Fe high	7d	saa1	0.678922
32	liver	Fe high	7d	saa1	1.44525
95	liver	Fe high	7d	saa1	2.96353
96	liver	Fe high	7d	saa1	1.47255
159	liver	Fe high	7d	saa1	2.73552
160	liver	Fe high	7d	saa1	1.46898
223	liver	Fe high	7d	saa1	3.13033
224	liver	Fe high	7d	saa1	1.05615
						1.98501	0.357193
