# Supplementary material for: Pulmonary toxicity and lung tumorigenic potential of surrogate metal oxides in gas metal arc welding–stainless steel fume: Iron as a primary mediator versus chromium and nickel
Source: PLoS One. 2018 Dec 26;13(12):e0209413. doi: 10.1371/journal.pone.0209413 (PMC6306264; doi:10.1371/journal.pone.0209413)
Supplement: S4 Table — (XLS) [file pone.0209413.s004.xls]

## Sheet: Group1
Group	Group 1 PBS						Group 1 PBS						Group 1 PBS						Group 1 PBS
Study Day	1	1	1	1	1	1	7	7	7	7	7	7	28	28	28	28	28	28	84	84	84	84	84	84
Animal Number	P16-416	P16-417	P16-432	P16-433	P16-472	P16-473	P16-488	P16-489	P16-583	P16-599	P16-696	P16-712	P16-771	P16-772	P16-787	P16-788	P16-868	P16-884	P16-1185	P16-1186	P16-1201	P16-1202	P16-1284	P16-1300
LUNG		N	N			N		N		N	N	N	N	N	N	N	N				N	N	N
Lymphoid nodules/nodes, interstitium	1>			1>	1>		2>		1>									1)	1)	1)				1)
Hemorrhage																				2)
N=Normal
Scale: 1=Minimal, 2=Mild, 3=Moderate, 4=Marked,
5=Severe
)=Focal, >=Multifocal, ]=Diffuse

## Sheet: Group2
Group	Group 2 Ni Low						Group 2 Ni Low						Group 2 Ni Low						Group 2 Ni Low
Study Day	1	1	1	1	1	1	7	7	7	7	7	7	28	28	28	28	28	28	84	84	84	84	84	84
Animal Number	P16-418	P16-419	P16-434	P16-435	P16-474	P16-475	P16-490	P16-491	P16-585	P16-601	P16-698	P16-714	P16-773	P16-774	P16-789	P16-790	P16-870	P16-886	P16-1187	P16-1188	P16-1203	P16-1204	P16-1286	P16-1302
LUNG																N					N	N	N
Infiltration, mononuclear cells, alveolar septae								2)
Infiltration, neutrophils, peribronchiolar/perivascular	2>	2>	2>	2>				2)		1)
Pigmented macrophages, alveolar lumen	2>	1>	1>	1>		1>	1>	2>	1>	1>	1>	1>	1>	1>	1>		1>	1>	1>	1>
Foreign bodies, black, terminal bronchioles and adjacent alveoli	2>	1>	1>	1>		1>	1>	2>	1>	1>	1>		1>	1>	1>		1>			1>
Lymphoid nodules/nodes, interstitium	1>			1>	1)														1>					1>
Hemorrhage													1)
Multinucleated giant cell, alveolar lumen							1)
Accumulation, macrophage, subcapsular																		2)
N=Normal
Scale: 1=Minimal, 2=Mild, 3=Moderate, 4=Marked,
5=Severe
)=Focal, >=Multifocal, ]=Diffuse

## Sheet: Group3
Group	Group 3 Ni High						Group 3 Ni High						Group 3 Ni High						Group 3 Ni High
Study Day	1	1	1	1	1	1	7	7	7	7	7	7	28	28	28	28	28	28	84	84	84	84	84	84
Animal Number	P16-420	P16-421	P16-436	P16-437	P16-476	P16-477	P16-492	P16-493	P16-587	P16-603	P16-700	P16-716	P16-775	P16-776	P16-791	P16-792	P16-872	P16-888	P16-1189	P16-1190	P16-1205	P16-1206	P16-1288	P16-1304
LUNG														N							N
Infiltration, mononuclear cells, alveolar septae																							1)
Infiltration, neutrophils, peribronchiolar/perivascular	2>	2>	2>	2>	1>	1)	1>	1>	1>	1>
Pigmented macrophages, alveolar lumen	1>	1>	1>	2>	1>	1>	1>	1>	1>	1>	1>	1>	1>		1>	1>	1>	1>	1>	1>		1>	1>
Foreign bodies, black, terminal bronchioles and adjacent alveoli	1>	1>	1>	2>	1>	1>	1>	1>	1>	1>			1)				1>	1>	1>	1>		1>	1>	1)
Lymphoid nodules/nodes, interstitium		2)			1>				1)	1)			1)		1)				1>	1)		1>	2>	1)
Hyperplasia, bronchiolar epithelium	1)	1>	2>				1>	1>
Hyperplasia, alveolar epithelium																		3)
Macrophages/neutrophils with cell debris, alveolar lumens				2>			1>
Mineralization, alveolar lumen												1)
N=Normal
Scale: 1=Minimal, 2=Mild, 3=Moderate, 4=Marked,
5=Severe
)=Focal, >=Multifocal, ]=Diffuse

## Sheet: Group4
Group	Group 4 Cr Low						Group 4 Cr Low						Group 4 Cr Low						Group 4 Cr Low
Study Day	1	1	1	1	1	1	7	7	7	7	7	7	28	28	28	28	28	28	84	84	84	84	84	84
Animal Number	P16-422	P16-423	P16-438	P16-439	P16-478	P16-479	P16-494	P16-495	P16-589	P16-605	P16-702	P16-718	P16-777	P16-778	P16-793	P16-794	P16-874	P16-890	P16-1191	P16-1192	P16-1207	P16-1208	P16-1290	P16-1306
LUNG																		N
Infiltration, mononuclear cells, alveolar septae	2>	2>	2>
Infiltration, neutrophils, peribronchiolar/perivascular	2<	2>	2>	1>	2>	1>	1>	1>	1>	1>
Pigmented macrophages, alveolar lumen	2>	2>	2>	2>	2>	2>	2>	2>	2>	1>	1>	1>	1>	1>	1>	1>	1>		1>	1)	1>	1>	1>	1>
Foreign bodies, black, terminal bronchioles and adjacent alveoli	2>	2>	2>	2>	2>	2>	2>	2>	2>	1>	1>	1>	1>	1>	1>	1>				1)	1>	1>	1>	1>
Lymphoid nodules/nodes, interstitium		1)			1>	1>	1>	2>	1>	2>			1>	1>	1>				1)				1)
Hyperplasia, bronchiolar epithelium		1>
Mineralization, alveolar																1)
Hemorrhage																			2)
Macrophages/neutrophils with cell debris, alveolar lumens	2>		2>	2>		2)		1>	1>	1>
Ossification, alveolar lumen																					1)
N=Normal
Scale: 1=Minimal, 2=Mild, 3=Moderate, 4=Marked,
5=Severe
)=Focal, >=Multifocal, ]=Diffuse

## Sheet: Group5
Group	Group 5 Cr High						Group 5 Cr High						Group 5 Cr High						Group 5 Cr High
Study Day	1	1	1	1	1	1	7	7	7	7	7	7	28	28	28	28	28	28	84	84	84	84	84	84
Animal Number	P16-424	P16-425	P16-440	P16-441	P16-480	P16-481	P16-496	P16-497	P16-591	P16-607	P16-704	P16-720	P16-779	P16-780	P16-795	P16-796	P16-876	P16-892	P16-1193	P16-1194	P16-1209	P16-1210	P16-1292	P16-1308
LUNG
Infiltration, mononuclear cells, alveolar septae		1>	2>		2>			1>				2>
Infiltration, neutrophils, peribronchiolar/perivascular	2>	2>	2>	1>		1>	1>		1>	1>
Pigmented macrophages, alveolar lumen	3>	2>	2>	3>	3>	3>	2>	3>	3>	3>	1>	3>	2>			2>	1>	2>	2>	1>	1>	1>	2>	2>
Foreign bodies, black, terminal bronchioles and adjacent alveoli	3>	2>	2>	3>	3>	3>	2>	3>	3>	3>	1>	3>	2>			2>	1>	2>	2>	1>	1>	1>	2>	2>
Lymphoid nodules/nodes, interstitium				1)	1>	1>		1>		1)		2>	2>	1>	1>	1>		1)	2>	1)	2>	2>	1)	1>
Hyperplasia, bronchiolar epithelium			1>
Macrophages/neutrophils with cell debris, alveolar lumens	4>	3>		3>				2>	1>	1>		3>
Neutrophilic exudates, bronchiolar lumens	3>		1)	2>					2)
N=Normal
Scale: 1=Minimal, 2=Mild, 3=Moderate, 4=Marked,
5=Severe
)=Focal, >=Multifocal, ]=Diffuse

## Sheet: Group6
Group	Group 6 GMA-SS						Group 6 GMA-SS						Group 6 GMA-SS						Group 6 GMA-SS
Study Day	1	1	1	1	1	1	7	7	7	7	7	7	28	28	28	28	28	28	84	84	84	84	84	84
Animal Number	P16-426	P16-427	P16-442	P16-443	P16-482	P16-483	P16-498	P16-499	P16-593	P16-609	P16-706	P16-722	P16-781	P16-782	P16-797	P16-798	P16-878	P16-894	P16-1195	P16-1196	P16-1211	P16-1212	P16-1294	P16-1310
LUNG
Infiltration, mononuclear cells, alveolar septae	2>	2>	2>	2>	2>	3>	2>	2>	1>	1>	1>	1>						1>
Infiltration, neutrophils, peribronchiolar/perivascular	2>	2>	2>	2>	1>	1>
Pigmented macrophages, alveolar lumen	3>	2>	3>	3>	3>	3>	3>	3>	3>	3>	3>	3>	3>	2>	1>	2>	2>	3>	3>	3>	2>	2>	3>	3>
Foreign bodies, brown, terminal bronchioles and adjacent alveoli	3>	3>	3>	3>	3>	3>	3>	3>	3>	3>	3>	3>	3>	2>	1>	2>	2>	3>	3>	3>	2>	2>	3>	3>
Lymphoid nodules/nodes, interstitium			1)	1)	1>		1>		1>		1>		2>	2>		1>	4>	2>	3>	2>	2>	2>	2>	3>
Hyperplasia, bronchiolar epithelium						2>	2>	3>			1>		1)				3>
Hyperplasia, alveolar epithelium							2>					1>
Macrophages/neutrophils with cell debris, alveolar lumens	3>	3>	4>	3>	3>	3>	3>	3>	2>	2>	2>	2>
Neutrophilic exudates, bronchiolar lumens	3>	2>	3>	3>													1>
Amorphic, brown foreign bodies, bronchiolar lumens	1>	2>	2>	2>	2>	2>	2>	3>	2>	3>	2>	1>					4>					3)
Pigment with associated mononuclear cells, terminal broncholes							2>	3>	2>	1>	3>	1>	1>	1>		2>	2>	2>	2>	2>	2>	2>	2>	3>
Ossification, alveolar lumen																							1)
Metaplasia, alveolar epithelium																						5)
N=Normal
Scale: 1=Minimal, 2=Mild, 3=Moderate, 4=Marked,
5=Severe
)=Focal, >=Multifocal, ]=Diffuse

## Sheet: Group7
Group	Group 7 Fe Low						Group 7 Fe Low						Group 7 Fe Low						Group 7 Fe Low
Study Day	1	1	1	1	1	1	7	7	7	7	7	7	28	28	28	28	28	28	84	84	84	84	84	84
Animal Number	P16-428	P16-429	P16-444	P16-445	P16-484	P16-485	P16-500	P16-501	P16-595	P16-611	P16-708	P16-724	P16-783	P16-784	P16-799	P16-800	P16-880	P16-896	P16-1197	P16-1198	P16-1213	P16-1214	P16-1296	P16-1312
LUNG
Infiltration, mononuclear cells, alveolar septae	1>	1>	1>	1>	1>	2>	1>	1>				1>
Infiltration, neutrophils, peribronchiolar/perivascular	1>	1>	1>	1>	1>	1>	1>			1)
Pigmented macrophages, alveolar lumen	2>	2>	3>	3>	2>	3>	3>	3>	2>	2>	2>	3>	3>	3>	3>	1>	3>	1>	2>	2>	2>	2>	2>	2>
Foreign bodies, black, terminal bronchioles and adjacent alveoli	3>	4>	4>	3>	2>	3>	3>	3>	3>	3>	3>	2>	1>	2>	2>	1>	2>	1>	2>	2>	2>	2>	2>	2>
Lymphoid nodules/nodes, interstitium	1>		1>			1)			2>				1)	2>	1)			1)	2>	2)	1>	1>		3>
Hyperplasia, bronchiolar epithelium								2>
Macrophages/neutrophils with cell debris, alveolar lumens	2>	3>	2>		1>	2>	1>
Adenoma, alveolar cell					P
N=Normal, P=Present
Scale: 1=Minimal, 2=Mild, 3=Moderate, 4=Marked,
5=Severe
)=Focal, >=Multifocal, ]=Diffuse

## Sheet: Group8
Group	Group 8 Fe High						Group 8 Fe High						Group 8 Fe High						Group 8 Fe High
Study Day	1	1	1	1	1	1	7	7	7	7	7	7	28	28	28	28	28	28	84	84	84	84	84	84
Animal Number	P16-430	P16-431	P16-446	P16-447	P16-486	P16-487	P16-502	P16-503	P16-597	P16-613	P16-710	P16-726	P16-785	P16-786	P16-801	P16-802	P16-882	P16-898	P16-1199	P16-1200	P16-1215	P16-1216	P16-1298	P16-1314
LUNG
Infiltration, mononuclear cells, alveolar septae			1>	1>	2>	2>	2>	2>	1>	1>	2>
Infiltration, neutrophils, peribronchiolar/perivascular	2>	2>	2>	2>	2>	1>	2>	1>	1>	1>		1)
Pigmented macrophages, alveolar lumen	3>	3>	3>	3>	3>	3>	3>	3>	3>	3>	3>	2>	2>	3>	2>	2>	2>	2>	2>	2>	2>	2>	2>	2>
Foreign bodies, black, terminal bronchioles and adjacent alveoli	4>	4>	5>	4>	4>	3>	3>	4>	5>	4>	3>	2>	2>	3>	2>	3>	2>	2>	2>	2>	2>	2>	2>	3>
Lymphoid nodules/nodes, interstitium		1)		1)	2>	2>					1)		1>	1)		2>			2>	1>	2>	1>	2>	2>
Hyperplasia, bronchiolar epithelium	2>
Macrophages/neutrophils with cell debris, alveolar lumens	2>		2>		3>	2>	2>	2>		2>	2>
Neutrophilic exudates, bronchiolar lumens	3>
Mucus, bronchial lumens			2>
Ossification																								1)
N=Normal
Scale: 1=Minimal, 2=Mild, 3=Moderate, 4=Marked,
5=Severe
)=Focal, >=Multifocal, ]=Diffuse
